# Supplementary material for: Sex Disparity in Systemic Sclerosis-Associated Pulmonary Fibrosis
Source: Int J Mol Sci. 2026 May 14;27(10):4363. doi: 10.3390/ijms27104363 (PMC13208012; doi:10.3390/ijms27104363)
Supplement: Supplementary file 1 [file ijms-27-04363-s001.zip]

Archive with 46 entries (45 files):
- Galimba et al Supplemental Files/
- __MACOSX/._Galimba et al Supplemental Files
- Galimba et al Supplemental Files/Supplemental File 13_Effect of TGF on fibroblast DEGs unique to females.pdf
- __MACOSX/Galimba et al Supplemental Files/._Supplemental File 13_Effect of TGF on fibroblast DEGs unique to females.pdf
- Galimba et al Supplemental Files/Supplemental File 06_Advaita DEGs overlapping F and M.csv
- __MACOSX/Galimba et al Supplemental Files/._Supplemental File 06_Advaita DEGs overlapping F and M.csv
- Galimba et al Supplemental Files/Supplemental File 19_Female DEGs Downstream of Drugs Gene Ontology.xlsx
- __MACOSX/Galimba et al Supplemental Files/._Supplemental File 19_Female DEGs Downstream of Drugs Gene Ontology.xlsx
- Galimba et al Supplemental Files/.DS_Store
- __MACOSX/Galimba et al Supplemental Files/._.DS_Store
- Galimba et al Supplemental Files/Supplemental File 11_Advaita_DEGs Male SSc vs Female SSc.xlsx
- __MACOSX/Galimba et al Supplemental Files/._Supplemental File 11_Advaita_DEGs Male SSc vs Female SSc.xlsx
- Galimba et al Supplemental Files/Supplemental File 16_males_AdjacencyMatrix.xlsx
- __MACOSX/Galimba et al Supplemental Files/._Supplemental File 16_males_AdjacencyMatrix.xlsx
- Galimba et al Supplemental Files/Supplemental File 10_Enrichment of select pathways in males NL.pdf
- __MACOSX/Galimba et al Supplemental Files/._Supplemental File 10_Enrichment of select pathways in males NL.pdf
- Galimba et al Supplemental Files/Supplemental File 01_Advaita_DEGs Female SSc vs NL.xlsx
- __MACOSX/Galimba et al Supplemental Files/._Supplemental File 01_Advaita_DEGs Female SSc vs NL.xlsx
- Galimba et al Supplemental Files/Supplemental File 05_Advaita DEGs unique to M-SSc vs. M-NL.csv
- __MACOSX/Galimba et al Supplemental Files/._Supplemental File 05_Advaita DEGs unique to M-SSc vs. M-NL.csv
- Galimba et al Supplemental Files/Supplemental File 08_Advaita_DEGs Male NL vs Female NL.xlsx
- __MACOSX/Galimba et al Supplemental Files/._Supplemental File 08_Advaita_DEGs Male NL vs Female NL.xlsx
- Galimba et al Supplemental Files/Supplemental File 14_DEGs Downstream of Progesterone.xlsx
- __MACOSX/Galimba et al Supplemental Files/._Supplemental File 14_DEGs Downstream of Progesterone.xlsx
- Galimba et al Supplemental Files/Supplemental File 08_ enriched pathways in male SSc.xlsx
- __MACOSX/Galimba et al Supplemental Files/._Supplemental File 08_ enriched pathways in male SSc.xlsx
- Galimba et al Supplemental Files/Supplemental File 02_Advaita_DEGs Male_SSc vs NL.xlsx
- __MACOSX/Galimba et al Supplemental Files/._Supplemental File 02_Advaita_DEGs Male_SSc vs NL.xlsx
- Galimba et al Supplemental Files/Supplemental File 04_Advaita DEGs unique to F-SSc vs. F-NL.csv
- __MACOSX/Galimba et al Supplemental Files/._Supplemental File 04_Advaita DEGs unique to F-SSc vs. F-NL.csv
- Galimba et al Supplemental Files/supplemental file 20_antibodies and primers.xlsx
- __MACOSX/Galimba et al Supplemental Files/._supplemental file 20_antibodies and primers.xlsx
- Galimba et al Supplemental Files/Supplemental File 07_centrality degree.xlsx
- __MACOSX/Galimba et al Supplemental Files/._Supplemental File 07_centrality degree.xlsx
- Galimba et al Supplemental Files/Supplemental File 17_Sex specific drug centrality.xlsx
- __MACOSX/Galimba et al Supplemental Files/._Supplemental File 17_Sex specific drug centrality.xlsx
- Galimba et al Supplemental Files/Supplemental File 03_Advaita SSc vs NL pathways.csv
- __MACOSX/Galimba et al Supplemental Files/._Supplemental File 03_Advaita SSc vs NL pathways.csv
- Galimba et al Supplemental Files/Supplemental File 09_Enrichment of ECM interaction in males NL.pdf
- __MACOSX/Galimba et al Supplemental Files/._Supplemental File 09_Enrichment of ECM interaction in males NL.pdf
- Galimba et al Supplemental Files/Supplemental File 18_Male DEGs Downstream of Drugs Gene Ontology.xlsx
- __MACOSX/Galimba et al Supplemental Files/._Supplemental File 18_Male DEGs Downstream of Drugs Gene Ontology.xlsx
- Galimba et al Supplemental Files/Supplemental File 15_females_AdjacencyMatrix.xlsx
- __MACOSX/Galimba et al Supplemental Files/._Supplemental File 15_females_AdjacencyMatrix.xlsx
- Galimba et al Supplemental Files/Supplemental File 12 M-SSc vs F-SSc PW.xlsx
- __MACOSX/Galimba et al Supplemental Files/._Supplemental File 12 M-SSc vs F-SSc PW.xlsx
