# Supplementary material for: Sex Disparity in Systemic Sclerosis-Associated Pulmonary Fibrosis
Source: Int J Mol Sci. 2026 May 14;27(10):4363. doi: 10.3390/ijms27104363 (PMC13208012; doi:10.3390/ijms27104363)
Supplement: Supplementary file 1 [file ijms-27-04363-s001.zip › Galimba et al Supplemental Files/Supplemental File 19_Female DEGs Downstream of Drugs Gene Ontology.xlsx]

## Sheet: Sheet1
Molecular Function
	Name	ID	pValue	FDR B&H	FDR B&Y	Bonferroni	Genes from Input	Genes in Annotation
1	cadmium ion binding	GO:0046870	2.912e-07	6.466e-05	0.0003868	6.466e-05	3	12
2	copper ion binding	GO:0005507	9.584e-05	0.01064	0.06364	0.02128	3	78
3	growth factor binding	GO:0019838	0.0007793	0.03983	0.2383	0.173	3	159
4	protease binding	GO:0002020	0.001046	0.03983	0.2383	0.2321	3	176
5	carboxylic acid transmembrane transporter activity	GO:0046943	0.001784	0.03983	0.2383	0.396	3	212
6	organic acid transmembrane transporter activity	GO:0005342	0.001808	0.03983	0.2383	0.4014	3	213
7	protein homodimerization activity	GO:0042803	0.002056	0.03983	0.2383	0.4565	5	817
8	protein dimerization activity	GO:0046983	0.002093	0.03983	0.2383	0.4647	6	1219
9	nuclear receptor activity	GO:0004879	0.002299	0.03983	0.2383	0.5104	2	62
10	G protein-coupled estrogen receptor activity	GO:0038054	0.002301	0.03983	0.2383	0.5109	1	2
11	calcium channel regulator activity	GO:0005246	0.002373	0.03983	0.2383	0.5267	2	63
12	ligand-modulated transcription factor activity	GO:0098531	0.002373	0.03983	0.2383	0.5267	2	63
13	carboxylic acid binding	GO:0031406	0.002539	0.03983	0.2383	0.5636	3	240
14	organic acid binding	GO:0043177	0.002722	0.03983	0.2383	0.6044	3	246
15	fatty acid binding	GO:0005504	0.002838	0.03983	0.2383	0.6301	2	69
16	peptidase regulator activity	GO:0061134	0.003183	0.03983	0.2383	0.7066	3	260
17	prostaglandin-endoperoxide synthase activity	GO:0004666	0.00345	0.03983	0.2383	0.7659	1	3
18	peptidyl-cysteine S-nitrosylase activity	GO:0035605	0.00345	0.03983	0.2383	0.7659	1	3
19	collagen binding	GO:0005518	0.004271	0.03983	0.2383	0.9481	2	85
20	organic cation transmembrane transporter activity	GO:0015101	0.004271	0.03983	0.2383	0.9481	2	85
21	promoter-specific chromatin binding	GO:1990841	0.00437	0.03983	0.2383	0.97	2	86
22	tetrahydrobiopterin binding	GO:0034617	0.004597	0.03983	0.2383	1	1	4
23	TRAIL receptor activity	GO:0036463	0.004597	0.03983	0.2383	1	1	4
24	nuclear estrogen receptor activity	GO:0030284	0.004597	0.03983	0.2383	1	1	4
25	estradiol binding	GO:1903924	0.004597	0.03983	0.2383	1	1	4
26	organic anion transmembrane transporter activity	GO:0008514	0.004665	0.03983	0.2383	1	3	298
27	collagen V binding	GO:0070052	0.005744	0.04554	0.2724	1	1	5
28	TRAIL binding	GO:0045569	0.005744	0.04554	0.2724	1	1	5
29	DNA-binding transcription repressor activity, RNA polymerase II-specific	GO:0001227	0.0064	0.04634	0.2772	1	3	334
30	monocarboxylic acid binding	GO:0033293	0.006681	0.04634	0.2772	1	2	107
31	DNA-binding transcription repressor activity	GO:0001217	0.006887	0.04634	0.2772	1	3	343
32	DNA binding domain binding	GO:0050692	0.006889	0.04634	0.2772	1	1	6
33	folic acid transmembrane transporter activity	GO:0008517	0.006889	0.04634	0.2772	1	1	6
34	fibrinogen binding	GO:0070051	0.008032	0.04819	0.2883	1	1	7
35	LBD domain binding	GO:0050693	0.008032	0.04819	0.2883	1	1	7
36	thiamine transmembrane transporter activity	GO:0015234	0.008032	0.04819	0.2883	1	1	7
37	steroid hormone binding	GO:1990239	0.008032	0.04819	0.2883	1	1	7
Biological Processes
	Name	ID	PValue	FDR B&H	FDR B&Y	Bonferroni	Genes from Input	Genes in Annotation
1	nitric oxide mediated signal transduction	GO:0007263	9.111e-10	1.676e-06	1.356e-05	1.676e-06	5	42
2	regulation of apoptotic process	GO:0042981	1.216e-08	8.275e-06	6.699e-05	2.237e-05	13	1855
3	negative regulation of multicellular organismal process	GO:0051241	1.373e-08	8.275e-06	6.699e-05	2.525e-05	12	1499
4	regulation of programmed cell death	GO:0043067	1.8e-08	8.275e-06	6.699e-05	3.31e-05	13	1916
5	cellular response to chromate	GO:0071247	6.826e-08	2.511e-05	0.0002032	0.0001255	3	8
6	response to chromate	GO:0046687	1.023e-07	3.136e-05	0.0002538	0.0001882	3	9
7	response to metal ion	GO:0010038	3.063e-07	7.073e-05	0.0005725	0.0005632	7	430
8	cellular response to oxygen-containing compound	GO:1901701	3.077e-07	7.073e-05	0.0005725	0.0005658	11	1582
9	blood vessel development	GO:0001568	4.285e-07	8.755e-05	0.0007087	0.000788	9	952
10	response to zinc ion	GO:0010043	5.956e-07	9.6e-05	0.000777	0.001095	4	61
11	vasculature development	GO:0001944	6.163e-07	9.6e-05	0.000777	0.001133	9	994
12	detoxification of copper ion	GO:0010273	6.786e-07	9.6e-05	0.000777	0.001248	3	16
13	stress response to copper ion	GO:1990169	6.786e-07	9.6e-05	0.000777	0.001248	3	16
14	positive regulation of apoptotic process	GO:0043065	7.987e-07	0.0001049	0.0008492	0.001469	8	737
15	positive regulation of programmed cell death	GO:0043068	9.97e-07	0.0001222	0.0009894	0.001833	8	759
16	negative regulation of signaling	GO:0023057	1.352e-06	0.0001487	0.001203	0.002486	11	1833
17	negative regulation of cell communication	GO:0010648	1.374e-06	0.0001487	0.001203	0.002527	11	1836
18	circulatory system development	GO:0072359	1.667e-06	0.0001703	0.001379	0.003066	10	1473
19	stress response to metal ion	GO:0097501	1.858e-06	0.0001798	0.001456	0.003417	3	22
20	regulation of endothelial cell apoptotic process	GO:2000351	1.965e-06	0.0001807	0.001463	0.003614	4	82
21	blood vessel morphogenesis	GO:0048514	2.133e-06	0.0001868	0.001512	0.003923	8	840
22	endothelial cell apoptotic process	GO:0072577	2.492e-06	0.0002083	0.001686	0.004582	4	87
23	detoxification of inorganic compound	GO:0061687	2.769e-06	0.0002214	0.001792	0.005092	3	25
24	placenta development	GO:0001890	3.002e-06	0.00023	0.001862	0.00552	5	209
25	extrinsic apoptotic signaling pathway via death domain receptors	GO:0008625	3.396e-06	0.0002445	0.001979	0.006246	4	94
26	platelet-derived growth factor production	GO:0090360	3.59e-06	0.0002445	0.001979	0.006602	2	3
27	regulation of platelet-derived growth factor production	GO:0090361	3.59e-06	0.0002445	0.001979	0.006602	2	3
28	cellular response to copper ion	GO:0071280	3.935e-06	0.0002585	0.002092	0.007237	3	28
29	cellular response to zinc ion	GO:0071294	4.386e-06	0.0002781	0.002251	0.008066	3	29
30	cellular response to metal ion	GO:0071248	4.792e-06	0.0002937	0.002378	0.008812	5	230
31	regulation of smooth muscle cell proliferation	GO:0048660	4.998e-06	0.000294	0.00238	0.009192	5	232
32	carboxylic acid transport	GO:0046942	5.134e-06	0.000294	0.00238	0.009441	6	418
33	organic acid transport	GO:0015849	5.276e-06	0.000294	0.00238	0.009703	6	420
34	negative regulation of signal transduction	GO:0009968	5.669e-06	0.0003066	0.002482	0.01043	10	1686
35	smooth muscle cell proliferation	GO:0048659	6.016e-06	0.0003161	0.002559	0.01106	5	241
36	regulation of lipid metabolic process	GO:0019216	6.977e-06	0.0003564	0.002885	0.01283	6	441
37	regulation of small molecule metabolic process	GO:0062012	8.659e-06	0.0004209	0.003407	0.01592	6	458
38	regulation of lipid biosynthetic process	GO:0046890	8.697e-06	0.0004209	0.003407	0.01599	5	260
39	extrinsic apoptotic signaling pathway	GO:0097191	9.365e-06	0.0004416	0.003575	0.01722	5	264
40	apoptotic signaling pathway	GO:0097190	1.041e-05	0.0004666	0.003777	0.01914	7	731
41	angiogenesis	GO:0001525	1.041e-05	0.0004666	0.003777	0.01914	7	731
42	regulation of apoptotic signaling pathway	GO:2001233	1.066e-05	0.0004666	0.003777	0.0196	6	475
43	regulation of catalytic activity	GO:0050790	1.451e-05	0.0006015	0.004869	0.02669	8	1089
44	intracellular zinc ion homeostasis	GO:0006882	1.466e-05	0.0006015	0.004869	0.02697	3	43
45	fatty acid transport	GO:0015908	1.472e-05	0.0006015	0.004869	0.02707	4	136
46	cellular response to cadmium ion	GO:0071276	1.572e-05	0.0006153	0.00498	0.02892	3	44
47	response to copper ion	GO:0046688	1.572e-05	0.0006153	0.00498	0.02892	3	44
48	organic anion transport	GO:0015711	1.983e-05	0.0007388	0.00598	0.03647	6	530
49	regulation of fatty acid metabolic process	GO:0019217	1.999e-05	0.0007388	0.00598	0.03677	4	147
50	negative regulation of apoptotic process	GO:0043066	2.05e-05	0.0007388	0.00598	0.03771	8	114
Cellular Components
	Name	ID	pValue	FDR B&H	FDR B&Y	Bonferroni	Genes from Input	Genes in Annotation
1	platelet alpha granule lumen	GO:0031093	5.341e-05	0.008652	0.04904	0.008652	3	67
2	platelet alpha granule	GO:0031091	0.000142	0.0115	0.06519	0.023	3	93
3	secretory granule lumen	GO:0034774	0.0004578	0.01336	0.07573	0.07417	4	336
4	cytoplasmic vesicle lumen	GO:0060205	0.0004841	0.01336	0.07573	0.07842	4	341
5	vesicle lumen	GO:0031983	0.0004949	0.01336	0.07573	0.08017	4	343
6	endoplasmic reticulum lumen	GO:0005788	0.0004949	0.01336	0.07573	0.08017	4	343
7	alpha9-beta1 integrin-vascular cell adhesion molecule-1 complex	GO:0071065	0.001101	0.01977	0.1121	0.1784	1	1
8	postsynaptic density, intracellular component	GO:0099092	0.001488	0.01977	0.1121	0.2411	2	52
9	postsynaptic density	GO:0014069	0.001598	0.01977	0.1121	0.2588	4	470
10	asymmetric synapse	GO:0032279	0.001945	0.01977	0.1121	0.3152	4	496
11	lysosome	GO:0005764	0.001954	0.01977	0.1121	0.3166	5	844
12	lytic vacuole	GO:0000323	0.001954	0.01977	0.1121	0.3166	5	844
13	secretory vesicle	GO:0099503	0.002019	0.01977	0.1121	0.3271	6	1265
14	postsynaptic specialization, intracellular component	GO:0099091	0.002042	0.01977	0.1121	0.3307	2	61
15	platelet-derived growth factor receptor-ligand complex	GO:1990270	0.002202	0.01977	0.1121	0.3567	1	2
16	platelet-derived growth factor complex	GO:1990265	0.002202	0.01977	0.1121	0.3567	1	2
17	CHOP-ATF3 complex	GO:1990622	0.002202	0.01977	0.1121	0.3567	1	2
18	postsynaptic specialization	GO:0099572	0.002392	0.01977	0.1121	0.3876	4	525
19	Golgi apparatus	GO:0005794	0.002466	0.01977	0.1121	0.3995	7	1797
20	dendritic spine	GO:0043197	0.002515	0.01977	0.1121	0.4075	3	250
21	neuron spine	GO:0044309	0.002661	0.01977	0.1121	0.431	3	255
22	neuron to neuron synapse	GO:0098984	0.002685	0.01977	0.1121	0.435	4	542
23	vacuole	GO:0005773	0.003184	0.02179	0.1235	0.5157	5	944
24	perinuclear region of cytoplasm	GO:0048471	0.003228	0.02179	0.1235	0.5229	5	947
25	sarcoplasmic reticulum	GO:0016529	0.004194	0.02718	0.154	0.6794	2	88
26	secretory granule	GO:0030141	0.004704	0.02931	0.1661	0.7621	5	1034
27	caveola	GO:0005901	0.006473	0.03811	0.216	1	2	110
28	serine protease inhibitor complex	GO:0097180	0.006591	0.03811	0.216	1	1	6
29	sarcoplasm	GO:0016528	0.006936	0.03811	0.216	1	2	114
30	membrane raft	GO:0045121	0.007183	0.03811	0.216	1	3	364
31	membrane microdomain	GO:0098857	0.007292	0.03811	0.216	1	3	366
32	fibrinogen complex	GO:0005577	0.008779	0.04183	0.2371	1	1	8
33	protease inhibitor complex	GO:0097179	0.008779	0.04183	0.2371	1	1	8
34	growth factor complex	GO:0036454	0.008779	0.04183	0.2371	1	1	8
35	microvillus	GO:0005902	0.009741	0.04509	0.2555	1	2	136
