# Supplementary material for: Sex Disparity in Systemic Sclerosis-Associated Pulmonary Fibrosis
Source: Int J Mol Sci. 2026 May 14;27(10):4363. doi: 10.3390/ijms27104363 (PMC13208012; doi:10.3390/ijms27104363)
Supplement: Supplementary file 1 [file ijms-27-04363-s001.zip › Galimba et al Supplemental Files/Supplemental File 11_Advaita_DEGs Male SSc vs Female SSc.xlsx]

## Sheet: DEGs Males SSc vs Females SSc
symbol	log2FC	q-value
XIST	-10	1e-06
SYAP1	-0.795078	0.0013331
KDM6A	-0.679409	1.11e-05
ZFX	-0.676047	0.0311234
CYP27A1	0.751467	0.0290115
ARL11	0.977914	0.0423209
ACP5	1.07832	0.0144445
NR1H3	1.14242	0.0435033
MARCO	1.19351	0.00921765
GPNMB	1.19987	0.0290115
CYBB	1.51171	0.0197066
APOD	1.8313	4.76e-05
MAGED4	3.59435	0.0290115
BCORP1	5.61473	0.00011763
ARSEP1	5.68181	0.00702836
LINC00278	5.7932	0.00115869
ANOS2P	6.67427	1e-06
TMSB4Y	6.70413	1e-06
TBL1Y	6.85782	1e-06
GYG2P1	6.88378	1e-06
TTTY15	7.85785	1e-06
TTTY14	8.71873	1e-06
ZFY	9.41062	1e-06
NLGN4Y	9.42685	1e-06
RPS4Y1	9.61673	1e-06
EIF1AY	9.6578	1e-06
KDM5D	9.86936	1e-06
PRKY	9.93769	1e-06
UTY	9.97465	1e-06
USP9Y	10	1e-06
DDX3Y	10	1e-06
TXLNGY	10	1e-06
