# Supplementary material for: Sex Disparity in Systemic Sclerosis-Associated Pulmonary Fibrosis
Source: Int J Mol Sci. 2026 May 14;27(10):4363. doi: 10.3390/ijms27104363 (PMC13208012; doi:10.3390/ijms27104363)
Supplement: Supplementary file 1 [file ijms-27-04363-s001.zip › Galimba et al Supplemental Files/Supplemental File 16_males_AdjacencyMatrix.xlsx]

## Sheet: males_AdjacencyMatrix
Gene	clobetasol	finasteride	methimazole	sulfdimethoxine	urethane	valproic acid	ziprasidone	progesterone	sums	logfc
FOXA2	0	0	1	1	1	1	0	1	5	-1.01184
BMP7	1	1	0	0	0	1	0	1	4	2.22384
FEZ1	1	0	1	1	0	1	0	0	4	-0.83754
LMNA	0	1	1	1	0	1	0	0	4	BOTH
CUX2	0	0	1	1	0	1	0	1	4	3.10741
MEOX1	0	0	1	1	0	1	0	1	4	2.77829
MICALL2	0	0	1	1	1	1	0	0	4	1.67967
UPP1	0	0	1	1	1	1	0	0	4	1.10427
DLG5	0	0	1	1	0	1	0	1	4	1.09085
LDLRAD4	0	0	1	1	0	1	0	1	4	0.901414
SULF2	0	0	1	1	0	1	0	1	4	0.827489
CRTAP	0	0	1	1	0	1	0	1	4	-0.655374
ANG	0	0	1	1	1	1	0	0	4	-0.752496
FRY	0	0	1	1	0	1	0	1	4	-0.949571
RECK	0	0	1	1	1	1	0	0	4	-1.12587
RNASE4	0	0	1	1	1	1	0	0	4	-2.10302
NQO1	0	0	0	0	1	1	1	1	4	-1.14207
SLC25A29	1	0	1	1	0	0	0	0	3
PTGFRN	1	0	1	0	0	1	0	0	3
IGFBP2	1	0	0	0	0	1	0	1	3
MVB12B	1	0	0	0	1	1	0	0	3
PRKCA	1	0	0	0	1	1	0	0	3
CTNNAL1	1	0	1	1	0	0	0	0	3
IGSF10	1	0	1	1	0	0	0	0	3
MAP2	1	0	0	0	0	1	0	1	3
HMGN3	0	1	0	0	0	1	0	1	3
TNFSF11	0	0	1	0	0	1	0	1	3
DLX5	0	0	1	1	0	1	0	0	3
WNT1	0	0	1	1	0	1	0	0	3
ASPN	0	0	1	0	0	1	0	1	3
EPN3	0	0	1	1	0	1	0	0	3
ABCC3	0	0	1	0	0	1	0	1	3
GJB2	0	0	1	1	0	1	0	0	3
FHL2	0	0	1	1	0	1	0	0	3
CRIP1	0	0	1	1	0	1	0	0	3
TNFAIP2	0	0	1	1	0	1	0	0	3
VMP1	0	0	1	1	0	1	0	0	3
STAG3	0	0	1	1	0	1	0	0	3
AQP3	0	0	1	0	1	1	0	0	3
WFDC2	0	0	1	1	0	1	0	0	3
ABHD11	0	0	1	1	0	1	0	0	3
RBM19	0	0	1	1	0	1	0	0	3
TRAP1	0	0	1	1	0	1	0	0	3
PMEPA1	0	0	1	1	0	1	0	0	3
METTL9	0	0	1	1	0	1	0	0	3
MARCKS	0	0	1	0	0	1	0	1	3
DCTN4	0	0	1	1	0	1	0	0	3
MYLIP	0	0	1	1	0	0	0	1	3
QSOX1	0	0	1	1	0	0	0	1	3
SUN2	0	0	1	1	0	1	0	0	3
MEIS2	0	0	1	1	0	0	0	1	3
PANK1	0	0	1	0	1	1	0	0	3
ENPP2	0	0	1	1	0	0	0	1	3
ACSM3	0	0	1	1	0	1	0	0	3
SPON1	0	0	1	1	0	1	0	0	3
MAL	0	0	1	0	0	1	0	1	3
PECAM1	0	0	1	0	0	1	0	1	3
FUT1	0	0	1	1	1	0	0	0	3
GHR	0	0	1	1	0	1	0	0	3
TIMP3	0	0	1	0	0	1	0	1	3
AOC3	0	0	1	1	0	0	0	1	3
TBX3	0	0	1	1	0	1	0	0	3
KCTD14	0	0	1	1	1	0	0	0	3
VEPH1	0	0	1	1	0	1	0	0	3
HMGCR	0	0	1	0	0	1	1	0	3
PLAG1	0	0	1	1	0	1	0	0	3
GPC3	0	0	1	1	0	1	0	0	3
ZBTB20	0	0	1	1	0	1	0	0	3
SLIT2	0	0	1	1	0	1	0	0	3
ACKR4	0	0	1	1	0	0	0	1	3
TRAF4	0	0	0	1	1	1	0	0	3
MMP10	0	0	0	0	1	1	0	1	3
RAB3B	0	0	0	0	1	1	0	1	3
SPP1	0	0	0	0	1	1	0	1	3
TPBG	0	0	0	0	1	1	0	1	3
AKAP8L	0	0	0	0	1	1	0	1	3
CTSL	0	0	0	0	1	1	0	1	3
PER1	0	0	0	0	1	1	0	1	3
GEM	0	0	0	0	1	1	0	1	3
CHORDC1	0	0	0	0	1	1	0	1	3
FOSL2	0	0	0	0	1	1	0	1	3
B4GALT4	0	0	0	0	1	1	0	1	3
ZNF22	0	0	0	0	1	1	0	1	3
ZNF792	0	0	0	0	1	1	0	1	3
ANXA3	0	0	0	0	1	1	0	1	3
TNFSF10	0	0	0	0	1	1	0	1	3
SP5	0	0	0	0	1	1	0	1	3
TNNC1	0	0	0	0	1	1	0	1	3
NANOS1	0	0	0	0	1	1	0	1	3
NSG1	1	0	0	0	0	1	0	0	2
SCRG1	1	0	0	0	0	1	0	0	2
TYW5	1	0	0	0	0	1	0	0	2
ARHGEF26	1	0	0	0	0	1	0	0	2
PCDH17	1	0	0	0	0	1	0	0	2
WSCD1	1	0	0	0	0	1	0	0	2
WNT7A	1	0	0	0	0	0	0	1	2
SUGCT	0	1	0	0	0	1	0	0	2
RASSF6	0	1	0	0	0	1	0	0	2
FBXO31	0	1	0	0	0	1	0	0	2
SYT15	0	1	0	0	1	0	0	0	2
AQP1	0	1	0	0	1	0	0	0	2
SLC5A5	0	0	1	0	0	1	0	0	2
GAP43	0	0	1	0	0	1	0	0	2
CKMT1B	0	0	1	1	0	0	0	0	2
MEG3	0	0	1	0	0	1	0	0	2
GREM1	0	0	1	0	0	1	0	0	2
MTTP	0	0	1	0	0	1	0	0	2
HES2	0	0	1	0	0	1	0	0	2
FAM83D	0	0	1	1	0	0	0	0	2
PROC	0	0	1	0	0	1	0	0	2
AQP5	0	0	1	1	0	0	0	0	2
JMJD7	0	0	1	1	0	0	0	0	2
RET	0	0	1	0	0	1	0	0	2
TRPV4	0	0	1	1	0	0	0	0	2
MAMDC4	0	0	1	1	0	0	0	0	2
LCN2	0	0	1	0	0	1	0	0	2
PDLIM7	0	0	1	1	0	0	0	0	2
PNISR	0	0	1	0	1	0	0	0	2
NTF3	0	0	1	0	0	1	0	0	2
MYO19	0	0	1	1	0	0	0	0	2
PFKP	0	0	1	0	0	1	0	0	2
DNAJA4	0	0	1	0	0	1	0	0	2
PHKG2	0	0	1	1	0	0	0	0	2
SLC37A2	0	0	1	1	0	0	0	0	2
RTN4RL1	0	0	1	1	0	0	0	0	2
GLI2	0	0	1	0	0	1	0	0	2
INPP5D	0	0	1	0	0	1	0	0	2
CD276	0	0	1	1	0	0	0	0	2
TMEM134	0	0	1	1	0	0	0	0	2
GRK3	0	0	1	0	0	1	0	0	2
RNF41	0	0	1	0	0	1	0	0	2
PPM1F	0	0	1	0	1	0	0	0	2
EEF2	0	0	1	1	0	0	0	0	2
AGPAT2	0	0	1	0	1	0	0	0	2
PKN1	0	0	1	1	0	0	0	0	2
TMEM87A	0	0	1	0	0	1	0	0	2
RRAS2	0	0	1	0	0	1	0	0	2
NUDT15	0	0	1	1	0	0	0	0	2
CABLES1	0	0	1	1	0	0	0	0	2
DPYD	0	0	1	1	0	0	0	0	2
PPM1K	0	0	1	0	0	0	0	1	2
GBE1	0	0	1	0	0	1	0	0	2
METTL7A	0	0	1	1	0	0	0	0	2
LMO2	0	0	1	0	0	1	0	0	2
EFEMP1	0	0	1	1	0	0	0	0	2
PDZD2	0	0	1	0	0	1	0	0	2
CST6	0	0	1	1	0	0	0	0	2
SLAIN1	0	0	1	0	0	0	0	1	2
SLC44A1	0	0	1	0	0	1	0	0	2
HPCAL1	0	0	1	1	0	0	0	0	2
RSPO1	0	0	1	0	0	1	0	0	2
GDF10	0	0	1	1	0	0	0	0	2
BAMBI	0	0	1	1	0	0	0	0	2
ADRB2	0	0	1	1	0	0	0	0	2
P2RY1	0	0	1	1	0	0	0	0	2
FMO2	0	0	1	1	0	0	0	0	2
FASN	0	0	1	0	0	1	0	0	2
MMRN1	0	0	1	1	0	0	0	0	2
PCDHAC2	0	0	1	1	0	0	0	0	2
NEBL	0	0	1	0	0	1	0	0	2
PEBP4	0	0	1	1	0	0	0	0	2
SPOCK2	0	0	1	1	0	0	0	0	2
NPR3	0	0	1	0	0	1	0	0	2
KCNG3	0	0	1	0	0	1	0	0	2
AGER	0	0	1	1	0	0	0	0	2
FERMT1	0	0	0	1	0	1	0	0	2
TREM2	0	0	0	1	0	1	0	0	2
JAG2	0	0	0	1	0	1	0	0	2
ST14	0	0	0	1	0	1	0	0	2
CSNK1D	0	0	0	1	1	0	0	0	2
TMEM167B	0	0	0	1	0	1	0	0	2
SEMA5A	0	0	0	1	0	1	0	0	2
PCK1	0	0	0	0	1	1	0	0	2
CILP2	0	0	0	0	1	1	0	0	2
IL20RB	0	0	0	0	1	1	0	0	2
CBARP	0	0	0	0	1	1	0	0	2
SOX8	0	0	0	0	1	1	0	0	2
COMP	0	0	0	0	1	1	0	0	2
LYPD3	0	0	0	0	1	1	0	0	2
SLC25A27	0	0	0	0	1	1	0	0	2
ABCC5	0	0	0	0	1	1	0	0	2
DPY19L2	0	0	0	0	1	1	0	0	2
NGFR	0	0	0	0	1	1	0	0	2
MYH11	0	0	0	0	1	0	0	1	2
AZIN2	0	0	0	0	1	1	0	0	2
CAPRIN2	0	0	0	0	1	1	0	0	2
FGFR3	0	0	0	0	1	1	0	0	2
EPPK1	0	0	0	0	1	1	0	0	2
CAPN5	0	0	0	0	1	1	0	0	2
SH3TC1	0	0	0	0	1	1	0	0	2
EPHB2	0	0	0	0	1	1	0	0	2
GOLM1	0	0	0	0	1	1	0	0	2
SMOX	0	0	0	0	1	1	0	0	2
SLC16A10	0	0	0	0	1	1	0	0	2
MAP3K14	0	0	0	0	1	1	0	0	2
TSPYL2	0	0	0	0	1	0	0	1	2
OTUD3	0	0	0	0	1	1	0	0	2
FBXO44	0	0	0	0	1	1	0	0	2
SAFB2	0	0	0	0	1	1	0	0	2
PIAS3	0	0	0	0	1	1	0	0	2
ANKRD10	0	0	0	0	1	0	0	1	2
MICAL3	0	0	0	0	1	1	0	0	2
CHKA	0	0	0	0	1	1	0	0	2
ZNF516	0	0	0	0	1	1	0	0	2
RALGPS2	0	0	0	0	1	1	0	0	2
SFMBT2	0	0	0	0	1	1	0	0	2
GALNS	0	0	0	0	1	1	0	0	2
USP20	0	0	0	0	1	0	0	1	2
SLC27A1	0	0	0	0	1	1	0	0	2
NR2C2	0	0	0	0	1	0	0	1	2
HSD17B4	0	0	0	0	1	0	0	1	2
EBPL	0	0	0	0	1	1	0	0	2
GALK1	0	0	0	0	1	1	0	0	2
LIN52	0	0	0	0	1	1	0	0	2
XYLT1	0	0	0	0	1	1	0	0	2
AMIGO1	0	0	0	0	1	1	0	0	2
GPAM	0	0	0	0	1	1	0	0	2
ACSS2	0	0	0	0	1	1	0	0	2
ITPRIPL2	0	0	0	0	1	1	0	0	2
VAMP5	0	0	0	0	1	1	0	0	2
KLF11	0	0	0	0	1	1	0	0	2
ACAT1	0	0	0	0	1	1	0	0	2
CARD6	0	0	0	0	1	1	0	0	2
FZD5	0	0	0	0	1	1	0	0	2
CEBPA	0	0	0	0	1	1	0	0	2
MGST1	0	0	0	0	1	0	0	1	2
CDKN1C	0	0	0	0	1	1	0	0	2
OLFML3	0	0	0	0	1	1	0	0	2
FADS2	0	0	0	0	1	1	0	0	2
TMEM37	0	0	0	0	1	1	0	0	2
BCAT1	0	0	0	0	1	1	0	0	2
NCMAP	0	0	0	0	1	0	0	1	2
FADS1	0	0	0	0	1	1	0	0	2
ACAT2	0	0	0	0	1	1	0	0	2
FBLN5	0	0	0	0	1	1	0	0	2
ALDH6A1	0	0	0	0	1	1	0	0	2
SLC5A9	0	0	0	0	1	1	0	0	2
TMEM97	0	0	0	0	1	1	0	0	2
TRIB3	0	0	0	0	1	0	0	1	2
UGT1A1	0	0	0	0	0	1	0	1	2
GRM7	0	0	0	0	0	1	0	1	2
S100A2	0	0	0	0	0	1	0	1	2
CXCL14	0	0	0	0	0	1	0	1	2
CAPN6	0	0	0	0	0	1	0	1	2
CACNA1G	0	0	0	0	0	1	0	1	2
FXYD3	0	0	0	0	0	1	0	1	2
GABRP	0	0	0	0	0	1	0	1	2
SFRP4	0	0	0	0	0	1	0	1	2
GNAO1	0	0	0	0	0	1	0	1	2
SUSD4	0	0	0	0	0	1	0	1	2
MT1A	0	0	0	0	0	1	0	1	2
FABP3	0	0	0	0	0	1	0	1	2
ASB2	0	0	0	0	0	1	0	1	2
LYPD1	0	0	0	0	0	1	0	1	2
ITGA7	0	0	0	0	0	1	0	1	2
TDRD6	0	0	0	0	0	1	0	1	2
SCG2	0	0	0	0	0	1	0	1	2
MMP9	0	0	0	0	0	1	0	1	2
PER2	0	0	0	0	0	1	0	1	2
PLA2G7	0	0	0	0	0	1	0	1	2
ITGB4	0	0	0	0	0	1	0	1	2
S100P	0	0	0	0	0	1	0	1	2
COL23A1	0	0	0	0	0	1	0	1	2
PTGDS	0	0	0	0	0	1	0	1	2
NTRK1	0	0	0	0	0	1	0	1	2
FAM155A	0	0	0	0	0	1	0	1	2
TNC	0	0	0	0	0	1	0	1	2
SEC14L2	0	0	0	0	0	1	0	1	2
PHLDA1	0	0	0	0	0	1	0	1	2
PDLIM3	0	0	0	0	0	1	0	1	2
OGT	0	0	0	0	0	1	0	1	2
ADAMTSL1	0	0	0	0	0	1	0	1	2
OSBPL3	0	0	0	0	0	1	0	1	2
HOMER2	0	0	0	0	0	1	0	1	2
IKBKB	0	0	0	0	0	1	0	1	2
STK32A	0	0	0	0	0	1	0	1	2
PLCB4	0	0	0	0	0	1	0	1	2
CLMN	0	0	0	0	0	1	0	1	2
PLXNB2	0	0	0	0	0	1	0	1	2
OGDH	0	0	0	0	0	1	0	1	2
GSK3B	0	0	0	0	0	1	0	1	2
METAP2	0	0	0	0	0	1	0	1	2
GYG1	0	0	0	0	0	1	0	1	2
CYB5B	0	0	0	0	0	1	0	1	2
A2M	0	0	0	0	0	1	0	1	2
NSDHL	0	0	0	0	0	1	0	1	2
PPFIBP1	0	0	0	0	0	1	0	1	2
PARD6B	0	0	0	0	0	1	0	1	2
CYBRD1	0	0	0	0	0	1	0	1	2
EPB41L5	0	0	0	0	0	1	0	1	2
TXNRD1	0	0	0	0	0	1	0	1	2
GJA4	0	0	0	0	0	1	0	1	2
SQLE	0	0	0	0	0	1	0	1	2
F13A1	0	0	0	0	0	1	0	1	2
BDNF	0	0	0	0	0	1	0	1	2
OCLN	0	0	0	0	0	1	0	1	2
TMEM139	0	0	0	0	0	1	0	1	2
SMAD6	0	0	0	0	0	1	0	1	2
SHISA2	0	0	0	0	0	1	0	1	2
HMGCS1	0	0	0	0	0	1	1	0	2
PLLP	0	0	0	0	0	1	0	1	2
HSD17B6	0	0	0	0	0	1	0	1	2
ARC	0	0	0	0	0	1	0	1	2
CTNND2	0	0	0	0	0	1	0	1	2
HYPK	1	0	0	0	0	0	0	0	1
ACOT11	1	0	0	0	0	0	0	0	1
TRMT10B	1	0	0	0	0	0	0	0	1
LSM8	1	0	0	0	0	0	0	0	1
JAK1	1	0	0	0	0	0	0	0	1
PEAK1	1	0	0	0	0	0	0	0	1
SH3D19	1	0	0	0	0	0	0	0	1
PCDH10	1	0	0	0	0	0	0	0	1
PCDHGC3	1	0	0	0	0	0	0	0	1
HOXA5	1	0	0	0	0	0	0	0	1
CREBZF	0	1	0	0	0	0	0	0	1
NADSYN1	0	1	0	0	0	0	0	0	1
CENPV	0	1	0	0	0	0	0	0	1
IFNAR1	0	1	0	0	0	0	0	0	1
HDC	0	0	1	0	0	0	0	0	1
TRPV6	0	0	1	0	0	0	0	0	1
KCNN4	0	0	1	0	0	0	0	0	1
CCNO	0	0	1	0	0	0	0	0	1
CCL11	0	0	1	0	0	0	0	0	1
SPDEF	0	0	1	0	0	0	0	0	1
CATSPER2	0	0	1	0	0	0	0	0	1
MMP19	0	0	1	0	0	0	0	0	1
GABRE	0	0	1	0	0	0	0	0	1
C1QTNF3	0	0	1	0	0	0	0	0	1
DNAH1	0	0	1	0	0	0	0	0	1
SCX	0	0	1	0	0	0	0	0	1
LRRC56	0	0	1	0	0	0	0	0	1
GRAMD1B	0	0	1	0	0	0	0	0	1
PRR7	0	0	1	0	0	0	0	0	1
CROCC	0	0	1	0	0	0	0	0	1
PAM16	0	0	1	0	0	0	0	0	1
HDAC10	0	0	1	0	0	0	0	0	1
UBXN11	0	0	1	0	0	0	0	0	1
TSPAN11	0	0	1	0	0	0	0	0	1
COL16A1	0	0	1	0	0	0	0	0	1
CUBN	0	0	1	0	0	0	0	0	1
NCS1	0	0	1	0	0	0	0	0	1
PRPF3	0	0	1	0	0	0	0	0	1
SNED1	0	0	1	0	0	0	0	0	1
RALB	0	0	1	0	0	0	0	0	1
MRPL10	0	0	1	0	0	0	0	0	1
APP	0	0	1	0	0	0	0	0	1
CLCN3	0	0	1	0	0	0	0	0	1
VKORC1L1	0	0	1	0	0	0	0	0	1
HOPX	0	0	1	0	0	0	0	0	1
GPR146	0	0	1	0	0	0	0	0	1
GJA5	0	0	1	0	0	0	0	0	1
PTPRQ	0	0	1	0	0	0	0	0	1
SGCG	0	0	1	0	0	0	0	0	1
DTX2	0	0	0	1	0	0	0	0	1
TTYH3	0	0	0	1	0	0	0	0	1
FASTKD1	0	0	0	1	0	0	0	0	1
NEDD4	0	0	0	1	0	0	0	0	1
SERINC1	0	0	0	1	0	0	0	0	1
ITM2A	0	0	0	1	0	0	0	0	1
MB	0	0	0	0	1	0	0	0	1
RHOV	0	0	0	0	1	0	0	0	1
PTPRH	0	0	0	0	1	0	0	0	1
FBXO24	0	0	0	0	1	0	0	0	1
CCDC17	0	0	0	0	1	0	0	0	1
PLIN4	0	0	0	0	1	0	0	0	1
KIF5A	0	0	0	0	1	0	0	0	1
BMP8A	0	0	0	0	1	0	0	0	1
TNFSF14	0	0	0	0	1	0	0	0	1
GOLGA6L9	0	0	0	0	1	0	0	0	1
C15orf62	0	0	0	0	1	0	0	0	1
WHRN	0	0	0	0	1	0	0	0	1
RSRP1	0	0	0	0	1	0	0	0	1
SGK494	0	0	0	0	1	0	0	0	1
KCNJ14	0	0	0	0	1	0	0	0	1
LENG8	0	0	0	0	1	0	0	0	1
MUC20	0	0	0	0	1	0	0	0	1
KMT5C	0	0	0	0	1	0	0	0	1
LMBR1L	0	0	0	0	1	0	0	0	1
KCNC3	0	0	0	0	1	0	0	0	1
VAMP1	0	0	0	0	1	0	0	0	1
KHDC4	0	0	0	0	1	0	0	0	1
SH3D21	0	0	0	0	1	0	0	0	1
MZF1	0	0	0	0	1	0	0	0	1
ZNF440	0	0	0	0	1	0	0	0	1
LUC7L3	0	0	0	0	1	0	0	0	1
CDHR5	0	0	0	0	1	0	0	0	1
ZNF121	0	0	0	0	1	0	0	0	1
ABCB9	0	0	0	0	1	0	0	0	1
PLXNA3	0	0	0	0	1	0	0	0	1
TNK2	0	0	0	0	1	0	0	0	1
RNPC3	0	0	0	0	1	0	0	0	1
RBM4	0	0	0	0	1	0	0	0	1
KLHL25	0	0	0	0	1	0	0	0	1
RBM33	0	0	0	0	1	0	0	0	1
DMTF1	0	0	0	0	1	0	0	0	1
KDM6B	0	0	0	0	1	0	0	0	1
TEP1	0	0	0	0	1	0	0	0	1
ITPKC	0	0	0	0	1	0	0	0	1
SMTN	0	0	0	0	1	0	0	0	1
MAPKBP1	0	0	0	0	1	0	0	0	1
ZNF10	0	0	0	0	1	0	0	0	1
ZFYVE27	0	0	0	0	1	0	0	0	1
SEMA4B	0	0	0	0	1	0	0	0	1
STK35	0	0	0	0	1	0	0	0	1
TRPM4	0	0	0	0	1	0	0	0	1
AHDC1	0	0	0	0	1	0	0	0	1
TET2	0	0	0	0	1	0	0	0	1
STK38	0	0	0	0	1	0	0	0	1
IQSEC2	0	0	0	0	1	0	0	0	1
SETD1B	0	0	0	0	1	0	0	0	1
DCUN1D3	0	0	0	0	1	0	0	0	1
FAM76B	0	0	0	0	1	0	0	0	1
BCL2L13	0	0	0	0	1	0	0	0	1
ERGIC1	0	0	0	0	1	0	0	0	1
C19orf54	0	0	0	0	1	0	0	0	1
SLC6A9	0	0	0	0	1	0	0	0	1
DCLRE1A	0	0	0	0	1	0	0	0	1
ACOT13	0	0	0	0	1	0	0	0	1
JAGN1	0	0	0	0	1	0	0	0	1
DERA	0	0	0	0	1	0	0	0	1
CRLS1	0	0	0	0	1	0	0	0	1
TBXAS1	0	0	0	0	1	0	0	0	1
PDP2	0	0	0	0	1	0	0	0	1
MCCC1	0	0	0	0	1	0	0	0	1
ANKRD46	0	0	0	0	1	0	0	0	1
PUDP	0	0	0	0	1	0	0	0	1
RNF152	0	0	0	0	1	0	0	0	1
GRAP	0	0	0	0	1	0	0	0	1
PIR	0	0	0	0	1	0	0	0	1
PRIM1	0	0	0	0	1	0	0	0	1
RAMP2	0	0	0	0	1	0	0	0	1
ICAM2	0	0	0	0	1	0	0	0	1
SRPX2	0	0	0	0	1	0	0	0	1
TSPAN7	0	0	0	0	1	0	0	0	1
NECTIN3	0	0	0	0	1	0	0	0	1
CD36	0	0	0	0	1	0	0	0	1
CASS4	0	0	0	0	1	0	0	0	1
CLIC3	0	0	0	0	1	0	0	0	1
CLDN5	0	0	0	0	1	0	0	0	1
LRRN4	0	0	0	0	1	0	0	0	1
UGT2B4	0	0	0	0	1	0	0	0	1
GPER1	0	0	0	0	1	0	0	0	1
C6orf223	0	0	0	0	1	0	0	0	1
RNASE2	0	0	0	0	1	0	0	0	1
USP41	0	0	0	0	1	0	0	0	1
LY6D	0	0	0	0	0	1	0	0	1
LGALS7B	0	0	0	0	0	1	0	0	1
UPK1B	0	0	0	0	0	1	0	0	1
CYP24A1	0	0	0	0	0	1	0	0	1
IGFL2	0	0	0	0	0	1	0	0	1
MMP13	0	0	0	0	0	1	0	0	1
MIR149	0	0	0	0	0	1	0	0	1
SERPINB5	0	0	0	0	0	1	0	0	1
KCNH5	0	0	0	0	0	1	0	0	1
ADAMTS19	0	0	0	0	0	1	0	0	1
HMGA2	0	0	0	0	0	1	0	0	1
PCP4	0	0	0	0	0	1	0	0	1
KISS1R	0	0	0	0	0	1	0	0	1
GRIN2A	0	0	0	0	0	1	0	0	1
STRA6	0	0	0	0	0	1	0	0	1
NELL1	0	0	0	0	0	1	0	0	1
GPR87	0	0	0	0	0	1	0	0	1
ADCYAP1	0	0	0	0	0	1	0	0	1
SHISAL2B	0	0	0	0	0	1	0	0	1
ALPK2	0	0	0	0	0	1	0	0	1
MIR205HG	0	0	0	0	0	1	0	0	1
GLB1L3	0	0	0	0	0	1	0	0	1
CNGA3	0	0	0	0	0	1	0	0	1
TMPRSS4	0	0	0	0	0	1	0	0	1
MUC16	0	0	0	0	0	1	0	0	1
MAEL	0	0	0	0	0	1	0	0	1
TFAP2A	0	0	0	0	0	1	0	0	1
COL7A1	0	0	0	0	0	1	0	0	1
MT3	0	0	0	0	0	1	0	0	1
DSC3	0	0	0	0	0	1	0	0	1
PADI3	0	0	0	0	0	1	0	0	1
ADAMTS14	0	0	0	0	0	1	0	0	1
CR2	0	0	0	0	0	1	0	0	1
MMP7	0	0	0	0	0	1	0	0	1
KRT17	0	0	0	0	0	1	0	0	1
LINC00942	0	0	0	0	0	1	0	0	1
SLC4A11	0	0	0	0	0	1	0	0	1
KCNK12	0	0	0	0	0	1	0	0	1
MUC4	0	0	0	0	0	1	0	0	1
MIR3682	0	0	0	0	0	1	0	0	1
COL22A1	0	0	0	0	0	1	0	0	1
WNT10A	0	0	0	0	0	1	0	0	1
BNC1	0	0	0	0	0	1	0	0	1
FNDC1	0	0	0	0	0	1	0	0	1
ADAMTS18	0	0	0	0	0	1	0	0	1
IGSF9	0	0	0	0	0	1	0	0	1
SPTSSB	0	0	0	0	0	1	0	0	1
EBF3	0	0	0	0	0	1	0	0	1
PAEP	0	0	0	0	0	1	0	0	1
ITIH1	0	0	0	0	0	1	0	0	1
PTPRN	0	0	0	0	0	1	0	0	1
ENTPD2	0	0	0	0	0	1	0	0	1
TWIST1	0	0	0	0	0	1	0	0	1
SYT12	0	0	0	0	0	1	0	0	1
EPHA10	0	0	0	0	0	1	0	0	1
STUM	0	0	0	0	0	1	0	0	1
CRABP2	0	0	0	0	0	1	0	0	1
SLN	0	0	0	0	0	1	0	0	1
TNN	0	0	0	0	0	1	0	0	1
GRHL3	0	0	0	0	0	1	0	0	1
CHST6	0	0	0	0	0	1	0	0	1
GNB3	0	0	0	0	0	1	0	0	1
RASAL1	0	0	0	0	0	1	0	0	1
INSYN2B	0	0	0	0	0	1	0	0	1
TMEM59L	0	0	0	0	0	1	0	0	1
KRT23	0	0	0	0	0	1	0	0	1
TMEM63C	0	0	0	0	0	1	0	0	1
SCG5	0	0	0	0	0	1	0	0	1
KLHDC8A	0	0	0	0	0	1	0	0	1
FAM83F	0	0	0	0	0	1	0	0	1
LAMP5	0	0	0	0	0	1	0	0	1
SPOCD1	0	0	0	0	0	1	0	0	1
YBX2	0	0	0	0	0	1	0	0	1
CDH3	0	0	0	0	0	1	0	0	1
PLEKHH1	0	0	0	0	0	1	0	0	1
XAGE2	0	0	0	0	0	1	0	0	1
ARTN	0	0	0	0	0	1	0	0	1
SFRP2	0	0	0	0	0	1	0	0	1
OGDHL	0	0	0	0	0	1	0	0	1
DRD2	0	0	0	0	0	1	0	0	1
EYA2	0	0	0	0	0	1	0	0	1
HPSE2	0	0	0	0	0	1	0	0	1
MAPK15	0	0	0	0	0	1	0	0	1
PDLIM4	0	0	0	0	0	1	0	0	1
ALDH3B2	0	0	0	0	0	1	0	0	1
STAC2	0	0	0	0	0	1	0	0	1
POU5F1	0	0	0	0	0	1	0	0	1
SNHG4	0	0	0	0	0	1	0	0	1
CYP2C9	0	0	0	0	0	1	0	0	1
SGSM3	0	0	0	0	0	1	0	0	1
FGF17	0	0	0	0	0	1	0	0	1
RGS4	0	0	0	0	0	1	0	0	1
TP63	0	0	0	0	0	1	0	0	1
SGK2	0	0	0	0	0	1	0	0	1
ELMOD1	0	0	0	0	0	1	0	0	1
ABHD12B	0	0	0	0	0	1	0	0	1
PABPC1L	0	0	0	0	0	1	0	0	1
CXCL6	0	0	0	0	0	1	0	0	1
KREMEN2	0	0	0	0	0	1	0	0	1
PROM1	0	0	0	0	0	1	0	0	1
CBLC	0	0	0	0	0	1	0	0	1
BTBD11	0	0	0	0	0	1	0	0	1
ADAM12	0	0	0	0	0	1	0	0	1
EML6	0	0	0	0	0	1	0	0	1
SYT2	0	0	0	0	0	1	0	0	1
PBX4	0	0	0	0	0	1	0	0	1
BRINP3	0	0	0	0	0	1	0	0	1
CARMN	0	0	0	0	0	1	0	0	1
COL9A2	0	0	0	0	0	1	0	0	1
BAAT	0	0	0	0	0	1	0	0	1
BDKRB2	0	0	0	0	0	1	0	0	1
SNAP25	0	0	0	0	0	1	0	0	1
RPS10	0	0	0	0	0	1	0	0	1
BICDL2	0	0	0	0	0	1	0	0	1
CCR7	0	0	0	0	0	1	0	0	1
SULT1C2	0	0	0	0	0	1	0	0	1
TBX15	0	0	0	0	0	1	0	0	1
ALDH1A3	0	0	0	0	0	1	0	0	1
CRACR2B	0	0	0	0	0	1	0	0	1
EGR3	0	0	0	0	0	1	0	0	1
PKP2	0	0	0	0	0	1	0	0	1
PLPP2	0	0	0	0	0	1	0	0	1
COL4A6	0	0	0	0	0	1	0	0	1
RBM20	0	0	0	0	0	1	0	0	1
IL24	0	0	0	0	0	1	0	0	1
C8orf44	0	0	0	0	0	1	0	0	1
FAM118A	0	0	0	0	0	1	0	0	1
LINC00327	0	0	0	0	0	1	0	0	1
GABBR1	0	0	0	0	0	1	0	0	1
DGKA	0	0	0	0	0	1	0	0	1
CPNE5	0	0	0	0	0	1	0	0	1
NEAT1	0	0	0	0	0	1	0	0	1
IRF4	0	0	0	0	0	1	0	0	1
DLGAP1-AS2	0	0	0	0	0	1	0	0	1
GLI1	0	0	0	0	0	1	0	0	1
FANK1	0	0	0	0	0	1	0	0	1
RALGDS	0	0	0	0	0	1	0	0	1
CFAP44	0	0	0	0	0	1	0	0	1
PPM1J	0	0	0	0	0	1	0	0	1
ADAMTS6	0	0	0	0	0	1	0	0	1
RUNX2	0	0	0	0	0	1	0	0	1
ARHGAP8	0	0	0	0	0	1	0	0	1
B3GAT2	0	0	0	0	0	1	0	0	1
SULF1	0	0	0	0	0	1	0	0	1
THY1	0	0	0	0	0	1	0	0	1
RAB7B	0	0	0	0	0	1	0	0	1
MYH3	0	0	0	0	0	1	0	0	1
MTARC1	0	0	0	0	0	1	0	0	1
TEX9	0	0	0	0	0	1	0	0	1
NHS	0	0	0	0	0	1	0	0	1
TGFB3	0	0	0	0	0	1	0	0	1
MATR3	0	0	0	0	0	1	0	0	1
COL14A1	0	0	0	0	0	1	0	0	1
APBB3	0	0	0	0	0	1	0	0	1
PPP2R2B	0	0	0	0	0	1	0	0	1
PLXDC1	0	0	0	0	0	1	0	0	1
FRMD5	0	0	0	0	0	1	0	0	1
GALNT6	0	0	0	0	0	1	0	0	1
GPT	0	0	0	0	0	1	0	0	1
BOC	0	0	0	0	0	1	0	0	1
ANO9	0	0	0	0	0	1	0	0	1
ADCY2	0	0	0	0	0	1	0	0	1
DNM1	0	0	0	0	0	1	0	0	1
ZNF789	0	0	0	0	0	1	0	0	1
ECHDC2	0	0	0	0	0	1	0	0	1
CPXM2	0	0	0	0	0	1	0	0	1
CFAP69	0	0	0	0	0	1	0	0	1
SLFN13	0	0	0	0	0	1	0	0	1
SPIRE2	0	0	0	0	0	1	0	0	1
SGSM2	0	0	0	0	0	1	0	0	1
YPEL4	0	0	0	0	0	1	0	0	1
CLDN1	0	0	0	0	0	1	0	0	1
PCSK1N	0	0	0	0	0	1	0	0	1
REEP2	0	0	0	0	0	1	0	0	1
DPF3	0	0	0	0	0	1	0	0	1
ZNF473	0	0	0	0	0	1	0	0	1
CCDC57	0	0	0	0	0	1	0	0	1
STEAP3	0	0	0	0	0	1	0	0	1
NFATC4	0	0	0	0	0	1	0	0	1
SCLY	0	0	0	0	0	1	0	0	1
TSHZ2	0	0	0	0	0	1	0	0	1
NTN1	0	0	0	0	0	1	0	0	1
SLC4A3	0	0	0	0	0	1	0	0	1
SUGP2	0	0	0	0	0	1	0	0	1
CIART	0	0	0	0	0	1	0	0	1
LARGE2	0	0	0	0	0	1	0	0	1
TUB	0	0	0	0	0	1	0	0	1
BCL11A	0	0	0	0	0	1	0	0	1
BCAS1	0	0	0	0	0	1	0	0	1
REC8	0	0	0	0	0	1	0	0	1
ZDHHC8P1	0	0	0	0	0	1	0	0	1
MX2	0	0	0	0	0	1	0	0	1
LONRF2	0	0	0	0	0	1	0	0	1
ZNF83	0	0	0	0	0	1	0	0	1
HS3ST2	0	0	0	0	0	1	0	0	1
ZNF846	0	0	0	0	0	1	0	0	1
ATP1A2	0	0	0	0	0	1	0	0	1
GSTM2	0	0	0	0	0	1	0	0	1
ADGRB2	0	0	0	0	0	1	0	0	1
PLEKHG6	0	0	0	0	0	1	0	0	1
NCAM1	0	0	0	0	0	1	0	0	1
MELTF	0	0	0	0	0	1	0	0	1
KCNH2	0	0	0	0	0	1	0	0	1
ENOSF1	0	0	0	0	0	1	0	0	1
NNAT	0	0	0	0	0	1	0	0	1
NLRP1	0	0	0	0	0	1	0	0	1
ABCA7	0	0	0	0	0	1	0	0	1
RPL32P3	0	0	0	0	0	1	0	0	1
PCNX2	0	0	0	0	0	1	0	0	1
VSTM2L	0	0	0	0	0	1	0	0	1
LOXL4	0	0	0	0	0	1	0	0	1
CELSR2	0	0	0	0	0	1	0	0	1
ARHGAP22	0	0	0	0	0	1	0	0	1
ZNF540	0	0	0	0	0	1	0	0	1
EFHC1	0	0	0	0	0	1	0	0	1
SNCAIP	0	0	0	0	0	1	0	0	1
ITGB8	0	0	0	0	0	1	0	0	1
VWA2	0	0	0	0	0	1	0	0	1
FCHSD1	0	0	0	0	0	1	0	0	1
MDM4	0	0	0	0	0	1	0	0	1
SLC26A11	0	0	0	0	0	1	0	0	1
LEF1	0	0	0	0	0	1	0	0	1
RUBCNL	0	0	0	0	0	1	0	0	1
DMKN	0	0	0	0	0	1	0	0	1
TCIRG1	0	0	0	0	0	1	0	0	1
CUTALP	0	0	0	0	0	1	0	0	1
ZNF711	0	0	0	0	0	1	0	0	1
KSR1	0	0	0	0	0	1	0	0	1
PAK6	0	0	0	0	0	1	0	0	1
DPH7	0	0	0	0	0	1	0	0	1
ZNF514	0	0	0	0	0	1	0	0	1
ZNF117	0	0	0	0	0	1	0	0	1
NAA40	0	0	0	0	0	1	0	0	1
NUDT17	0	0	0	0	0	1	0	0	1
PDE10A	0	0	0	0	0	1	0	0	1
PPIP5K1	0	0	0	0	0	1	0	0	1
GNAL	0	0	0	0	0	1	0	0	1
DEF6	0	0	0	0	0	1	0	0	1
RCCD1	0	0	0	0	0	1	0	0	1
ZNF600	0	0	0	0	0	1	0	0	1
NFASC	0	0	0	0	0	1	0	0	1
GPRASP1	0	0	0	0	0	1	0	0	1
SLC16A6	0	0	0	0	0	1	0	0	1
IFT27	0	0	0	0	0	1	0	0	1
THAP9-AS1	0	0	0	0	0	1	0	0	1
RYR1	0	0	0	0	0	1	0	0	1
EPOR	0	0	0	0	0	1	0	0	1
LONRF1	0	0	0	0	0	1	0	0	1
INTU	0	0	0	0	0	1	0	0	1
KCTD1	0	0	0	0	0	1	0	0	1
PUS1	0	0	0	0	0	1	0	0	1
MAT2A	0	0	0	0	0	1	0	0	1
CFI	0	0	0	0	0	1	0	0	1
STAT2	0	0	0	0	0	1	0	0	1
STX16	0	0	0	0	0	1	0	0	1
SERINC2	0	0	0	0	0	1	0	0	1
DNMT3A	0	0	0	0	0	1	0	0	1
TNFRSF10B	0	0	0	0	0	1	0	0	1
SLC20A1	0	0	0	0	0	1	0	0	1
SDK2	0	0	0	0	0	1	0	0	1
SS18L1	0	0	0	0	0	1	0	0	1
TTC32	0	0	0	0	0	1	0	0	1
GPCPD1	0	0	0	0	0	1	0	0	1
GRAMD4	0	0	0	0	0	1	0	0	1
SLC1A3	0	0	0	0	0	1	0	0	1
NUP210	0	0	0	0	0	1	0	0	1
SYNJ2	0	0	0	0	0	1	0	0	1
BIN3	0	0	0	0	0	1	0	0	1
MBOAT1	0	0	0	0	0	1	0	0	1
OSGEP	0	0	0	0	0	1	0	0	1
ZNF512B	0	0	0	0	0	1	0	0	1
TPCN2	0	0	0	0	0	1	0	0	1
AHI1	0	0	0	0	0	1	0	0	1
COLEC11	0	0	0	0	0	1	0	0	1
PODXL2	0	0	0	0	0	1	0	0	1
TAF1D	0	0	0	0	0	1	0	0	1
FAHD2CP	0	0	0	0	0	1	0	0	1
CDCP1	0	0	0	0	0	1	0	0	1
ODF2L	0	0	0	0	0	1	0	0	1
ABCA5	0	0	0	0	0	1	0	0	1
ZNF594	0	0	0	0	0	1	0	0	1
NSMF	0	0	0	0	0	1	0	0	1
PRR5	0	0	0	0	0	1	0	0	1
VAV3	0	0	0	0	0	1	0	0	1
MFSD14C	0	0	0	0	0	1	0	0	1
MKNK1	0	0	0	0	0	1	0	0	1
SRSF6	0	0	0	0	0	1	0	0	1
SVIL	0	0	0	0	0	1	0	0	1
TGFBI	0	0	0	0	0	1	0	0	1
CCND2	0	0	0	0	0	1	0	0	1
HSPA12A	0	0	0	0	0	1	0	0	1
TMEM63A	0	0	0	0	0	1	0	0	1
BACE2	0	0	0	0	0	1	0	0	1
ADAM19	0	0	0	0	0	1	0	0	1
DOCK5	0	0	0	0	0	1	0	0	1
CARS2	0	0	0	0	0	1	0	0	1
ALG13	0	0	0	0	0	1	0	0	1
PDE8A	0	0	0	0	0	1	0	0	1
PCSK7	0	0	0	0	0	1	0	0	1
MFSD12	0	0	0	0	0	1	0	0	1
PFAS	0	0	0	0	0	1	0	0	1
ALPK1	0	0	0	0	0	1	0	0	1
TRIP6	0	0	0	0	0	1	0	0	1
ANKDD1A	0	0	0	0	0	1	0	0	1
CROT	0	0	0	0	0	1	0	0	1
SENP5	0	0	0	0	0	1	0	0	1
PMS1	0	0	0	0	0	1	0	0	1
ZNF326	0	0	0	0	0	1	0	0	1
N4BP2L2	0	0	0	0	0	1	0	0	1
ZNF529	0	0	0	0	0	1	0	0	1
C9orf3	0	0	0	0	0	1	0	0	1
DHRS11	0	0	0	0	0	1	0	0	1
KLHL29	0	0	0	0	0	1	0	0	1
FBXO7	0	0	0	0	0	1	0	0	1
ZNF524	0	0	0	0	0	1	0	0	1
TMEM101	0	0	0	0	0	1	0	0	1
PPP3R1	0	0	0	0	0	1	0	0	1
TPGS2	0	0	0	0	0	1	0	0	1
C1orf21	0	0	0	0	0	1	0	0	1
CACFD1	0	0	0	0	0	1	0	0	1
YWHAH	0	0	0	0	0	1	0	0	1
CPNE2	0	0	0	0	0	1	0	0	1
YWHAE	0	0	0	0	0	1	0	0	1
WSB2	0	0	0	0	0	1	0	0	1
IGBP1	0	0	0	0	0	1	0	0	1
RHOA	0	0	0	0	0	1	0	0	1
BCAP29	0	0	0	0	0	1	0	0	1
TARS	0	0	0	0	0	1	0	0	1
ARV1	0	0	0	0	0	1	0	0	1
FDPS	0	0	0	0	0	1	0	0	1
DMAC2	0	0	0	0	0	1	0	0	1
VIRMA	0	0	0	0	0	1	0	0	1
GID4	0	0	0	0	0	1	0	0	1
ADCY9	0	0	0	0	0	1	0	0	1
EIF2A	0	0	0	0	0	1	0	0	1
BTBD3	0	0	0	0	0	1	0	0	1
MRPL45	0	0	0	0	0	1	0	0	1
CCDC47	0	0	0	0	0	1	0	0	1
TNS3	0	0	0	0	0	1	0	0	1
CDKN2AIPNL	0	0	0	0	0	1	0	0	1
KIF1C	0	0	0	0	0	1	0	0	1
DYNLRB1	0	0	0	0	0	1	0	0	1
MCUR1	0	0	0	0	0	1	0	0	1
SEPTIN10	0	0	0	0	0	1	0	0	1
KLF3	0	0	0	0	0	1	0	0	1
EIF1AX	0	0	0	0	0	1	0	0	1
ADI1	0	0	0	0	0	1	0	0	1
MSN	0	0	0	0	0	1	0	0	1
NR2F2	0	0	0	0	0	1	0	0	1
CCNY	0	0	0	0	0	1	0	0	1
RFLNB	0	0	0	0	0	1	0	0	1
CDC14A	0	0	0	0	0	1	0	0	1
NDFIP1	0	0	0	0	0	1	0	0	1
SMG8	0	0	0	0	0	1	0	0	1
FAM45A	0	0	0	0	0	1	0	0	1
NUPR1	0	0	0	0	0	1	0	0	1
TMEM246	0	0	0	0	0	1	0	0	1
NAP1L1	0	0	0	0	0	1	0	0	1
GCAT	0	0	0	0	0	1	0	0	1
USP44	0	0	0	0	0	1	0	0	1
TJP1	0	0	0	0	0	1	0	0	1
YIPF6	0	0	0	0	0	1	0	0	1
FOPNL	0	0	0	0	0	1	0	0	1
CYYR1	0	0	0	0	0	1	0	0	1
NDST1	0	0	0	0	0	1	0	0	1
MFNG	0	0	0	0	0	1	0	0	1
LRP6	0	0	0	0	0	1	0	0	1
MPP5	0	0	0	0	0	1	0	0	1
PIGP	0	0	0	0	0	1	0	0	1
DAG1	0	0	0	0	0	1	0	0	1
YIPF5	0	0	0	0	0	1	0	0	1
CD59	0	0	0	0	0	1	0	0	1
GYPC	0	0	0	0	0	1	0	0	1
RPP25	0	0	0	0	0	1	0	0	1
DNAJB9	0	0	0	0	0	1	0	0	1
SLC39A4	0	0	0	0	0	1	0	0	1
MMRN2	0	0	0	0	0	1	0	0	1
SERPING1	0	0	0	0	0	1	0	0	1
AMOTL2	0	0	0	0	0	1	0	0	1
EBP	0	0	0	0	0	1	0	0	1
TOR4A	0	0	0	0	0	1	0	0	1
FAM84B	0	0	0	0	0	1	0	0	1
CTNNBIP1	0	0	0	0	0	1	0	0	1
CDKL5	0	0	0	0	0	1	0	0	1
QKI	0	0	0	0	0	1	0	0	1
DLC1	0	0	0	0	0	1	0	0	1
GNG11	0	0	0	0	0	1	0	0	1
UTP23	0	0	0	0	0	1	0	0	1
FDFT1	0	0	0	0	0	1	0	0	1
OSER1-DT	0	0	0	0	0	1	0	0	1
CARHSP1	0	0	0	0	0	1	0	0	1
COBLL1	0	0	0	0	0	1	0	0	1
ZNF503	0	0	0	0	0	1	0	0	1
PCYT2	0	0	0	0	0	1	0	0	1
VWF	0	0	0	0	0	1	0	0	1
COLGALT2	0	0	0	0	0	1	0	0	1
OSGIN2	0	0	0	0	0	1	0	0	1
ST7	0	0	0	0	0	1	0	0	1
MID1IP1	0	0	0	0	0	1	0	0	1
C1orf198	0	0	0	0	0	1	0	0	1
HSD17B12	0	0	0	0	0	1	0	0	1
CERS2	0	0	0	0	0	1	0	0	1
FAM174B	0	0	0	0	0	1	0	0	1
PODXL	0	0	0	0	0	1	0	0	1
IDI1	0	0	0	0	0	1	0	0	1
THAP1	0	0	0	0	0	1	0	0	1
EHD2	0	0	0	0	0	1	0	0	1
GPRC5B	0	0	0	0	0	1	0	0	1
S1PR1	0	0	0	0	0	1	0	0	1
NRN1	0	0	0	0	0	1	0	0	1
LIMCH1	0	0	0	0	0	1	0	0	1
HEG1	0	0	0	0	0	1	0	0	1
MANEA	0	0	0	0	0	1	0	0	1
EIF4E3	0	0	0	0	0	1	0	0	1
ZC3H12C	0	0	0	0	0	1	0	0	1
EFR3B	0	0	0	0	0	1	0	0	1
ADGRF5	0	0	0	0	0	1	0	0	1
MAMDC2	0	0	0	0	0	1	0	0	1
DHCR24	0	0	0	0	0	1	0	0	1
CDO1	0	0	0	0	0	1	0	0	1
PIP5K1B	0	0	0	0	0	1	0	0	1
FRMD3	0	0	0	0	0	1	0	0	1
PRR16	0	0	0	0	0	1	0	0	1
KDR	0	0	0	0	0	1	0	0	1
VSIG10	0	0	0	0	0	1	0	0	1
CAMK2N1	0	0	0	0	0	1	0	0	1
PRTG	0	0	0	0	0	1	0	0	1
TMTC1	0	0	0	0	0	1	0	0	1
ADAMTS8	0	0	0	0	0	1	0	0	1
PTPRB	0	0	0	0	0	1	0	0	1
INMT	0	0	0	0	0	1	0	0	1
FZD2	0	0	0	0	0	1	0	0	1
ETV1	0	0	0	0	0	1	0	0	1
TMEM38A	0	0	0	0	0	1	0	0	1
CAV2	0	0	0	0	0	1	0	0	1
ST6GALNAC5	0	0	0	0	0	1	0	0	1
LILRA5	0	0	0	0	0	1	0	0	1
MGAM	0	0	0	0	0	1	0	0	1
CLIC5	0	0	0	0	0	1	0	0	1
TGFBR3	0	0	0	0	0	1	0	0	1
INSIG1	0	0	0	0	0	1	0	0	1
TLR3	0	0	0	0	0	1	0	0	1
TFPI	0	0	0	0	0	1	0	0	1
NTNG1	0	0	0	0	0	1	0	0	1
SDR16C5	0	0	0	0	0	1	0	0	1
DHCR7	0	0	0	0	0	1	0	0	1
NETO2	0	0	0	0	0	1	0	0	1
CHAC1	0	0	0	0	0	1	0	0	1
HYAL1	0	0	0	0	0	1	0	0	1
RORB	0	0	0	0	0	1	0	0	1
MPO	0	0	0	0	0	1	0	0	1
FOXF1	0	0	0	0	0	1	0	0	1
HLX	0	0	0	0	0	1	0	0	1
FZD8	0	0	0	0	0	1	0	0	1
PDGFRA	0	0	0	0	0	1	0	0	1
CAV1	0	0	0	0	0	1	0	0	1
SLC40A1	0	0	0	0	0	1	0	0	1
F8	0	0	0	0	0	1	0	0	1
PCSK9	0	0	0	0	0	1	0	0	1
RSPO2	0	0	0	0	0	1	0	0	1
PAPSS2	0	0	0	0	0	1	0	0	1
AFF3	0	0	0	0	0	1	0	0	1
B3GALNT1	0	0	0	0	0	1	0	0	1
ATP8A2	0	0	0	0	0	1	0	0	1
VGLL3	0	0	0	0	0	1	0	0	1
MUC15	0	0	0	0	0	1	0	0	1
N4BP3	0	0	0	0	0	1	0	0	1
CTH	0	0	0	0	0	1	0	0	1
CCDC85A	0	0	0	0	0	1	0	0	1
ADH1B	0	0	0	0	0	1	0	0	1
SPOCK1	0	0	0	0	0	1	0	0	1
PLA2G12B	0	0	0	0	0	1	0	0	1
GDF5	0	0	0	0	0	1	0	0	1
SHISA3	0	0	0	0	0	1	0	0	1
GPM6B	0	0	0	0	0	1	0	0	1
GPM6A	0	0	0	0	0	1	0	0	1
EIF3CL	0	0	0	0	0	1	0	0	1
HHIP	0	0	0	0	0	1	0	0	1
MSMO1	0	0	0	0	0	1	0	0	1
APOA1	0	0	0	0	0	1	0	0	1
SPX	0	0	0	0	0	1	0	0	1
FGFR4	0	0	0	0	0	1	0	0	1
CDH13	0	0	0	0	0	1	0	0	1
CHRM3	0	0	0	0	0	1	0	0	1
PROK2	0	0	0	0	0	1	0	0	1
RTKN2	0	0	0	0	0	1	0	0	1
AFF2	0	0	0	0	0	1	0	0	1
GGTLC1	0	0	0	0	0	1	0	0	1
GRIA1	0	0	0	0	0	1	0	0	1
CA4	0	0	0	0	0	1	0	0	1
SLCO1A2	0	0	0	0	0	1	0	0	1
CAV3	0	0	0	0	0	1	0	0	1
ADRA1A	0	0	0	0	0	1	0	0	1
AMER2	0	0	0	0	0	1	0	0	1
SC5D	0	0	0	0	0	0	1	0	1
KRT6A	0	0	0	0	0	0	0	1	1
KRT6B	0	0	0	0	0	0	0	1	1
MUC5B	0	0	0	0	0	0	0	1	1
AQP2	0	0	0	0	0	0	0	1	1
MCF2	0	0	0	0	0	0	0	1	1
MIR186	0	0	0	0	0	0	0	1	1
HECW1	0	0	0	0	0	0	0	1	1
MSTN	0	0	0	0	0	0	0	1	1
TNNI2	0	0	0	0	0	0	0	1	1
CFHR3	0	0	0	0	0	0	0	1	1
CHRDL2	0	0	0	0	0	0	0	1	1
SPEG	0	0	0	0	0	0	0	1	1
CLDN2	0	0	0	0	0	0	0	1	1
DRD4	0	0	0	0	0	0	0	1	1
IGKC	0	0	0	0	0	0	0	1	1
COL15A1	0	0	0	0	0	0	0	1	1
DES	0	0	0	0	0	0	0	1	1
KCNMA1	0	0	0	0	0	0	0	1	1
MRVI1	0	0	0	0	0	0	0	1	1
LIF	0	0	0	0	0	0	0	1	1
KCNE4	0	0	0	0	0	0	0	1	1
RAPGEFL1	0	0	0	0	0	0	0	1	1
MLLT11	0	0	0	0	0	0	0	1	1
ZNF385D	0	0	0	0	0	0	0	1	1
MEDAG	0	0	0	0	0	0	0	1	1
GGT6	0	0	0	0	0	0	0	1	1
THBS3	0	0	0	0	0	0	0	1	1
KIF7	0	0	0	0	0	0	0	1	1
IL1RN	0	0	0	0	0	0	0	1	1
STK36	0	0	0	0	0	0	0	1	1
ANPEP	0	0	0	0	0	0	0	1	1
CLEC2D	0	0	0	0	0	0	0	1	1
CEP95	0	0	0	0	0	0	0	1	1
VWA7	0	0	0	0	0	0	0	1	1
BBS5	0	0	0	0	0	0	0	1	1
SYTL2	0	0	0	0	0	0	0	1	1
DBNDD2	0	0	0	0	0	0	0	1	1
KLHDC4	0	0	0	0	0	0	0	1	1
DXO	0	0	0	0	0	0	0	1	1
FAM221A	0	0	0	0	0	0	0	1	1
WNT5B	0	0	0	0	0	0	0	1	1
PNN	0	0	0	0	0	0	0	1	1
MPP2	0	0	0	0	0	0	0	1	1
NEU3	0	0	0	0	0	0	0	1	1
PRPF39	0	0	0	0	0	0	0	1	1
MTA1	0	0	0	0	0	0	0	1	1
CNTRL	0	0	0	0	0	0	0	1	1
RIMKLB	0	0	0	0	0	0	0	1	1
CD84	0	0	0	0	0	0	0	1	1
GON4L	0	0	0	0	0	0	0	1	1
SFPQ	0	0	0	0	0	0	0	1	1
DDX17	0	0	0	0	0	0	0	1	1
EDRF1	0	0	0	0	0	0	0	1	1
MRPS36	0	0	0	0	0	0	0	1	1
ORAI1	0	0	0	0	0	0	0	1	1
DKK3	0	0	0	0	0	0	0	1	1
ANO10	0	0	0	0	0	0	0	1	1
MRPS28	0	0	0	0	0	0	0	1	1
SNRK	0	0	0	0	0	0	0	1	1
HIPK2	0	0	0	0	0	0	0	1	1
SDK1	0	0	0	0	0	0	0	1	1
TYRO3	0	0	0	0	0	0	0	1	1
SLC1A5	0	0	0	0	0	0	0	1	1
S1PR2	0	0	0	0	0	0	0	1	1
EHD1	0	0	0	0	0	0	0	1	1
ACPP	0	0	0	0	0	0	0	1	1
CDKL2	0	0	0	0	0	0	0	1	1
PTPRG	0	0	0	0	0	0	0	1	1
DRAM1	0	0	0	0	0	0	0	1	1
PHGDH	0	0	0	0	0	0	0	1	1
MTARC1	0	0	0	0	0	0	0	1	1
VNN2	0	0	0	0	0	0	0	1	1
CA8	0	0	0	0	0	0	0	1	1
FXYD6	0	0	0	0	0	0	0	1	1
P2RY14	0	0	0	0	0	0	0	1	1
SFTA2	0	0	0	0	0	0	0	1	1
IHH	0	0	0	0	0	0	0	1	1
PRKCE	0	0	0	0	0	0	0	1	1
CD302	0	0	0	0	0	0	0	1	1
EFNB2	0	0	0	0	0	0	0	1	1
SLC14A1	0	0	0	0	0	0	0	1	1
ZBED2	0	0	0	0	0	0	0	1	1
FXYD4	0	0	0	0	0	0	0	1	1
SSTR1	0	0	0	0	0	0	0	1	1
