# Supplementary material for: Sex Disparity in Systemic Sclerosis-Associated Pulmonary Fibrosis
Source: Int J Mol Sci. 2026 May 14;27(10):4363. doi: 10.3390/ijms27104363 (PMC13208012; doi:10.3390/ijms27104363)
Supplement: Supplementary file 1 [file ijms-27-04363-s001.zip › Galimba et al Supplemental Files/Supplemental File 01_Advaita_DEGs Female SSc vs NL.xlsx]

## Sheet: DEGs Females SSc vs NL
symbol	log2FC	q-value
ABCG4	2.11971	0.0173257
ABL1	0.615058	0.0338701
ABL2	1.05095	0.0103227
ACAN	2.40836	0.0126834
ACAT1	-0.733931	0.0273774
ACAT2	-1.1823	0.0362038
ACP5	-1.43707	0.0134243
ACRBP	-1.93238	0.0469271
ACSM5	-1.87616	0.025023
ACSS2	-0.994131	0.0151474
ACTA2-AS1	1.81624	0.00950039
ACTN1	0.873576	0.0112944
ACTN1-AS1	2.91037	0.0108523
ADAM12	2.47502	5.14e-05
ADAM23	2.17589	0.0104861
ADAMTS14	3.31636	0.00111804
ADAMTS16	5.27086	1e-06
ADAMTS9	2.12244	1.58e-05
ADAMTS9-AS1	2.16599	0.00094302
ADAP2	-0.766633	0.027814
ADD2	1.70987	0.00670876
ADGRA2	1.21741	0.0297097
ADGRA3	0.719424	0.00655145
ADGRB2	1.81741	0.00702621
ADH1B	-1.34961	0.00887823
ADRA1B	-1.58949	0.00617182
AEBP1	1.06748	0.0488854
AGO2	0.735085	0.0239219
ALDH18A1	0.81095	0.0273774
ALDH6A1	-1.41457	0.0104468
ALDOC	-1.04612	0.00670876
ALPK2	4.62987	0.000665707
ALPP	-3.45552	0.000475172
ANGPT4	-1.19081	0.0196856
ANGPTL2	1.18301	0.0327638
ANGPTL4	2.87807	0.000579144
ANK2	1.96359	0.000379874
ANKLE2	0.770491	0.0111365
ANKRD22	1.66002	0.00702621
ANKRD37	1.38552	0.0134293
ANKRD53	1.14077	0.00250748
ANO4	4.3736	2.12e-06
ANTXR1	1.23559	0.0244551
APBB1IP	-0.923853	0.0345557
APELA	4.90473	0.00562152
APLP1	1.30504	0.0212054
APOD	-2.77319	0.00161611
APOH	-2.4905	0.000229217
AREG	2.67707	0.000108427
ARHGAP35	-0.648023	0.0273774
ARID5A	1.14817	0.0464299
ARL11	-1.03971	0.0123934
ARRB1	-0.953157	0.00638815
ARV1	-0.66678	0.0311568
ASAH1	-0.938201	0.0404206
ASPHD1	1.43864	0.0225751
ASPN	2.64912	0.00251852
ATF3	2.16689	0.0181723
ATP23	-1.33399	0.000676795
ATP6V1FNB	1.28767	0.00135633
B3GNT10	-1.27141	0.0246948
BCAT2	-0.762271	0.0314365
BEND6	2.02603	0.00666465
BGN	1.65588	0.00247864
BICC1	0.995739	0.0285818
BIRC3	1.4274	0.00544314
BLVRB	-1.05087	0.000203412
BMP8A	1.43443	0.0253065
BNC2	0.949936	0.0121156
BNIP3	-0.717169	0.0475641
BOC	1.35674	0.016321
BRSK1	1.83699	9.01e-05
C11orf24	0.690907	0.00421117
C11orf91	1.63069	0.033559
C13orf46	-1.21342	0.0383204
C1orf210	-1.4094	0.00274156
C1QB	-1.30632	0.0454847
C1QTNF2	1.7433	0.000725493
C1QTNF3	1.82257	0.00123299
C1QTNF6	1.05026	0.0362038
C2	-0.94985	0.0419727
C2CD4B	2.5537	0.00992078
C7orf31	-1.06663	0.0217469
C9orf152	-0.946511	0.0431127
CABLES1	-1.01243	0.0462025
CACNA1G	1.88793	0.000570537
CADPS	2.24204	5.14e-05
CAMP	-3.04133	0.0104468
CAPN6	3.06508	0.0104468
CASC15	1.37866	0.0100975
CATSPERB	1.5134	0.0444702
CBARP	2.54839	0.00273574
CBLN4	4.35831	0.0450415
CBS	-2.03217	0.000121266
CBX7	-0.659402	0.0230179
CCDC184	1.67565	0.0197756
CCDC80	1.87787	0.0108622
CCK	-3.92156	0.0108951
CCL22	2.02715	0.0070949
CCL28	-1.33435	0.0460043
CCND2	0.928802	0.00479851
CD177	-3.00039	0.0384564
CD1A	2.69866	0.0362038
CD207	2.84615	0.0113356
CD36	-1.78567	0.00840691
CD52	-1.14212	0.0439228
CD72	1.37286	0.0366153
CDH13	-1.04452	0.00468949
CDH8	2.6362	0.0487686
CDKL2	-1.1394	0.00672722
CDKN2B-AS1	1.88494	0.00985793
CEBPA	-1.74577	0.000331438
CEBPA-DT	-1.38889	0.0194997
CENPE	0.940743	0.0397756
CERCAM	1.25028	0.0152481
CFAP69	1.80099	0.00275859
CFH	1.21277	0.0329331
CFHR1	4.25061	0.0496932
CFHR3	3.6369	0.0263271
CH25H	1.89296	0.0439228
CHIA	-1.60897	0.0450714
CHN1	1.08373	0.0399372
CHPF	0.738768	0.00572388
CHRD	1.27918	0.00903618
CHRM3	-1.59201	0.0169107
CHRNE	2.11824	0.00449846
CHST3	1.03535	0.0246948
CILP2	3.87686	9.91e-06
CLDN2	6.07039	1e-06
CLDN6	5.12378	0.000977337
CLEC11A	1.69869	0.00169145
CLEC14A	-0.880885	0.0481115
CLEC1B	-3.18214	0.019206
CMAHP	1.02306	0.00278171
CNKSR3	2.11211	1e-06
COL10A1	3.80546	0.00261636
COL12A1	1.29578	0.00906518
COL14A1	1.76089	0.027814
COL15A1	1.88087	0.0421521
COL16A1	1.55013	0.0352672
COL18A1	1.08632	0.0361034
COL1A1	2.46397	0.000218543
COL1A2	1.98724	0.000418645
COL3A1	2.28153	0.000234054
COL4A1	1.6573	0.00927765
COL4A2	1.3025	0.0362386
COL5A1	1.78141	0.00545648
COL5A2	1.66808	0.00526987
COL6A1	0.850081	0.0335722
COL6A2	0.931041	0.000591804
COL6A4P2	2.52229	0.0460043
COL9A1	4.1297	0.00196481
COPZ2	0.802839	0.0401112
CPA6	2.56337	0.00572388
CPT2	-0.743799	0.0225751
CPXM1	2.40536	0.00135297
CPXM2	1.72303	0.0460043
CREG1	-0.857056	0.00996776
CREM	1.30523	0.0142036
CRIP1	1.09558	0.0467041
CRISPLD1	1.80753	0.000209247
CRTAC1	-1.49944	0.036635
CSF3	3.28579	0.00985793
CSNK1D	0.817036	0.00112997
CST2	5.13801	1e-06
CTGF	1.37051	0.0116983
CTHRC1	2.6112	0.00605779
CTNNBIP1	-0.991906	0.0134293
CX3CL1	3.09528	0.000209247
CXCL10	4.6481	0.0176462
CXCL11	4.16718	0.017288
CYP4F32P	5.15626	0.025023
DAPK1	-0.911031	0.0362038
DBN1	1.02405	0.00203189
DCXR	-1.24212	3.6e-06
DDX3Y	-8.65173	0.00979317
DEFA3	-6.99849	8.15e-05
DEFB124	3.24675	0.0108951
DEPP1	1.44679	0.033559
DERA	-0.699537	0.00608227
DHTKD1	-0.739536	0.0276756
DLEU7	-1.78753	0.0491139
DLG2	1.69701	0.00526987
DLGAP1-AS1	1.26465	0.0100369
DMGDH	1.03822	0.0394682
DNAJB5	1.28295	0.0122368
DNAJC22	1.98613	0.0496652
DNASE1L3	-2.17411	0.0456726
DOK2	-1.1629	0.0364988
DOK5	2.40046	0.0152481
DPF1	1.44439	0.00661525
DPT	1.49752	0.0184985
DPYSL3	1.13955	0.00197573
DRD5	3.57354	0.0200556
DUSP4	1.15822	0.00195125
DUXAP10	2.52772	0.0154932
DZIP1	0.896712	0.00151117
EBP	-0.917087	0.0442928
ECM1	0.978497	0.00629265
EDA2R	1.61787	0.024214
EFEMP2	0.683879	0.0421974
EGFEM1P	2.92346	0.00655145
EGR4	3.18501	0.0181177
ELF5	-2.09887	0.0366153
ENC1	1.28536	0.0136352
ENTPD7	0.806516	0.0208813
EPB41L5	-1.11667	0.0100369
EPDR1	-1.02151	0.0120104
EPHA10	2.2516	0.00526987
EPHB2	1.20786	0.0230179
ERFE	3.26346	1.42e-05
ERG28	-0.756038	0.0108622
ERVE-1	-2.02152	0.0020117
EVI2A	-1.62609	0.025023
EVI2B	-2.21227	0.00175999
F2RL2	3.78907	0.000114241
FABP5	-1.57191	1e-06
FABP5P7	-1.48018	1e-06
FAH	-0.665276	0.012501
FAIM2	1.70369	0.0378371
FAM110C	1.34862	0.0362038
FAM111A-DT	-0.749311	0.0317426
FAM117A	-0.624903	0.0481115
FAM167A	-1.1594	0.0457193
FAM208B	0.690294	0.0246837
FAM43B	2.7775	5.98e-05
FAM57A	0.738453	0.016175
FANCE	-0.979059	0.000125777
FBLIM1	1.15389	0.0179705
FBLN7	1.30193	0.0307139
FBN2	1.50801	0.00950039
FDFT1	-0.710945	0.0105431
FFAR4	-2.12449	0.00556804
FGF14	1.74159	0.0469271
FHL2	2.09428	0.00196481
FILIP1L	1.34226	0.0290411
FKBP10	1.09995	0.0172124
FLJ16779	4.98377	0.000470551
FNDC4	1.75646	0.0168921
FOSL1	2.19155	0.0104468
FOSL2	1.50363	0.0063133
FOXL1	1.92035	0.0212054
FOXP3	1.59354	0.00429011
FRMD5	1.43365	0.0423258
GABRA2	3.09291	0.0108951
GADD45A	1.37267	0.00146451
GALNT16	1.15519	0.0318365
GAP43	2.66737	0.0211525
GATA2	-1.90464	0.0061336
GBP1	1.82908	0.000184277
GDNF-AS1	2.80906	0.0481266
GDPD1	-1.36583	0.0246948
GEM	1.96847	0.0031823
GFRA2	-1.31215	0.0290945
GFRA3	2.60709	0.00448131
GGTLC1	-1.95021	0.0212906
GIMAP2	-1.26409	5.98e-05
GLI1	1.26807	0.0366153
GLI2	1.23341	0.0380384
GLT8D2	1.20288	0.0063133
GPD1L	-1.22823	0.00300763
GPER1	-1.68291	0.00886249
GPIHBP1	-2.67754	0.00496495
GPN3	-0.685383	0.0189989
GPR146	-1.42228	0.00203189
GPR160	-1.09459	0.0304826
GREM1	3.60065	0.00762779
GRIA3	1.51151	0.0384564
GSTA4	-0.932353	0.0193917
GUCD1	-0.676856	0.0366153
H1F0	-0.959331	0.00111804
HABP2	3.68773	0.00468949
HAGLR	-1.54334	0.0241041
HAPLN3	2.53315	4.47e-05
HAS2	3.46531	4.76e-05
HDC	2.37578	0.0359727
HECW1	2.20676	0.00448131
HEIH	-0.696692	0.0100449
HES4	1.14847	0.00810101
HEY1	-1.75264	0.00562152
HIRIP3	-0.792036	0.00636981
HIST2H2BE	-1.41787	0.00655145
HMCN1	1.45834	0.00670114
HMCN2	1.93298	0.000209247
HMGCS2	-4.27385	0.00247864
HNF4A	2.89988	0.000244812
HOGA1	-1.51368	0.0357055
HOXA2	-1.02656	0.0088573
HOXA5	-1.16695	5.07e-05
HPSE	-1.05449	0.0372622
HR	1.70533	0.0362038
HSD17B11	-1.30928	0.0460043
HSD17B14	-1.12122	0.0481115
HSD17B2	-1.54897	0.0444721
HSD17B6	-2.38601	0.010961
HSPA12A	0.930145	0.0122025
HSPB3	3.06724	0.000284092
HTATIP2	-0.646343	0.00636981
HTR2A	1.42618	0.0456726
HTRA1	1.10573	0.00760885
HVCN1	-1.03819	0.0473509
HYDIN2	1.66404	0.0351884
ICAM1	1.89563	0.00148721
ID1	-1.17567	0.0323692
IDH1	-1.13262	0.0234028
IGDCC4	2.05666	0.036635
IGF1	1.92673	0.0193162
IGFBP1	3.15184	0.000783457
IGFBP7	1.27619	0.0195505
IGKV2D-29	3.50002	0.0423803
IL11	3.76024	1e-06
IL13RA2	3.73121	0.00462039
IL1RL2	1.72636	0.0150324
IL1RN	1.66704	0.0210923
IL2RA	1.8256	0.0127789
IMPA1P1	-3.48558	0.0362038
IRF1	2.14731	0.00202124
ITGA11	2.26554	0.000394592
ITGAV	0.926512	0.0263512
ITGBL1	2.28471	0.0104468
ITPK1	-0.676823	0.0108197
ITPKC	1.06606	0.0469271
KBTBD7	-0.894368	0.00300763
KCNE3	-1.41075	0.00670876
KCNE4	2.33392	0.00290964
KCNE5	2.3375	0.0465641
KCNG2	2.16365	0.00159414
KCNK1	0.77767	0.04026
KCNS1	-1.87639	0.0108622
KCP	2.38519	0.000727443
KCTD14	-1.30115	0.00410546
KDM5D	-7.48126	0.0403605
KDM6B	1.4366	0.00566427
KDR	-1.15082	0.000363625
KERA	3.82899	0.0174934
KIAA1211	2.23741	0.00028011
KIAA1755	1.11747	0.022402
KIF1A	2.64913	0.0287556
KIF7	1.31773	0.00997632
KLF15	-0.785999	0.0410893
KLHDC8A	3.64152	0.000284092
KLHL24	-0.767722	0.0211717
KLHL25	1.06016	0.000203412
KLHL4	1.92964	0.00442259
KLK12	4.43013	0.0134293
KLRB1	-1.14016	0.0252101
KLRG2	-2.73064	1e-06
KRT16P1	3.98314	8.14e-06
KRT16P2	2.9693	0.000121266
KRT16P3	4.19572	0.000209247
KRT16P6	4.32514	0.00484007
KRT18	0.85846	0.0366153
KRT75	4.97112	0.00381611
KRT8	1.1503	0.00449846
KRT87P	1.97232	0.0152038
KRT8P3	1.29955	0.0410893
LAMP5	3.87752	1e-06
LDHD	-1.16618	0.0107133
LEF1	1.27888	0.00670876
LGALS2	1.63441	0.00527452
LHX9	-4.98538	0.0168921
LIF	2.91111	0.000690994
LINC00092	-0.9862	0.0286775
LINC00242	2.05469	0.0194604
LINC00578	1.32411	0.048811
LINC00839	1.39176	0.0389667
LINC00939	4.71508	0.0404043
LINC00957	-0.944449	0.0471522
LINC01108	-4.4988	0.0404353
LINC01303	2.43865	0.0273246
LINC01436	2.30451	0.00112997
LINC01614	5.58559	0.000143186
LINC01863	-3.33921	0.01085
LINC02082	2.85705	0.006648
LINC02210	-0.692755	0.045753
LINC02284	-4.34462	0.00589311
LINC02407	2.24197	0.0104468
LINC02593	2.70446	0.000244069
LINC-PINT	0.831255	0.0467041
LIPN	3.63978	0.000392978
LMNA	1.12749	0.00163628
LONRF1	1.10799	0.00883234
LONRF2	1.71385	1.78e-05
LOXL1	1.89638	8.06e-05
LOXL2	1.57629	0.00588762
LRRN1	1.43555	0.0479547
LTBP2	1.35967	0.0238951
LTBP3	0.798608	0.000592198
LUM	1.30379	0.00702621
LUZP2	5.7929	1e-06
MAB21L3	-3.84508	0.00701762
MACROD2	-1.76207	0.016321
MAGED1	0.81054	0.0134293
MAGED4B	3.40357	0.0205988
MAP3K21	-0.841764	0.0290411
MAPKAPK5-AS1	-0.688585	0.0282617
MARCHF4	4.55297	3.1e-06
MAST2	0.844445	0.0333353
MAT2A	1.01904	0.0122025
MCCC1	-1.01137	0.00526987
MCL1	0.990723	0.0449582
MDK	1.67531	0.025023
MEDAG	2.76513	0.0130303
MEG3	2.22384	0.00572388
MEG9	2.79213	0.000537057
MEIS3	1.27632	0.00281479
MEX3A	1.84482	0.0441796
MFAP2	2.24237	1.55e-06
MFSD13A	-1.00987	0.0217517
MGST1	-1.27306	0.000392978
MICAL2	1.13497	0.0337667
MIR1-1HG-AS1	1.72488	0.0266182
MIR132	4.5652	0.000418645
MIR212	4.03265	0.0212198
MIR4449	3.12426	0.0160769
MIR4697HG	2.13348	0.0253013
MME	-1.82495	0.00950039
MMP11	3.8199	0.0292257
MMP19	2.80064	4.32e-06
MMP2	0.962877	0.0489318
MOSPD2	-0.755585	0.00849809
MPC1	-0.633371	0.0419324
MPST	-0.892253	0.0205988
MRC2	1.00338	0.0290087
MRPS18B	-0.646721	0.0159929
MS4A15	-2.80959	0.0033241
MSI1	1.68823	0.00345453
MSR1	-1.27427	0.0376085
MSX2	1.47772	0.0172124
MT1A	3.11347	0.00782943
MT1E	1.52172	0.0279381
MT1X	2.17758	0.000895001
MT2A	2.113	0.000430551
MTARC1	-1.23018	0.0195505
MTHFD1L	1.16833	0.0345557
MUC12	2.09792	0.0179931
MVB12B	-0.788571	0.0179931
MXRA5	1.92156	0.00730976
MXRA8	1.02841	0.0256651
MYLIP	-0.913142	0.00341474
MYO3B	3.35303	0.0105431
NAGS	-1.09435	0.0228911
NCDN	0.899013	0.00526987
NCF2	-1.14868	0.0498823
NCMAP	-1.15515	0.0335831
NCOA7	1.2263	0.0255806
NCS1	1.45505	0.0231169
NDRG2	-0.824296	0.0105431
NFATC1	1.08766	0.0285818
NFATC4	1.09482	0.00812328
NFE2	-2.45733	0.0350871
NFKB2	1.53387	0.0273774
NIM1K	-2.11291	0.000470551
NKAIN4	4.72398	0.000363625
NKD1	-1.67172	0.011105
NLGN2	1.1054	0.00497878
NLRP12	-1.66452	0.040099
NLRP3	2.43577	0.00484007
NMNAT3	-0.836483	0.0126279
NMU	-4.01235	0.0130783
NNMT	1.75819	0.000591804
NOC3L	0.777852	0.00670876
NOCT	1.74837	0.0218492
NOS1	-1.84886	0.0460043
NREP	1.39748	0.00730976
NRK	3.54707	6.03e-05
NRROS	-1.13817	0.0198224
NRXN2	1.62812	0.04026
NTRK1	1.377	0.0488471
NTS	3.52655	0.000273093
NUMBL	1.18364	0.00173238
NUPR1	-1.11111	0.0117024
ODF3L1	2.11064	0.0026433
OLFML2B	1.38475	0.0134293
OR2B11	4.21778	0.00903618
OR2I1P	2.43936	0.00275859
ORAI1	-0.973848	0.00408519
OSER1-DT	-1.0086	0.0273774
OTC	-2.72384	0.0273774
P2RX7	-0.710988	0.0362038
P2RY13	-1.77762	0.0172124
P3H3	1.18711	0.028852
PAGR1	0.987009	0.019896
PAK3	1.68524	0.0345557
PANK1	-0.638025	0.025023
PCDHB7	1.19753	0.00592802
PCK2	-0.753608	0.0198962
PCOLCE	1.50896	9.74e-05
PCP4	7.21812	1.59e-05
PCSK1N	2.11952	0.027315
PDCL3P5	2.24756	0.00903618
PDE4B	1.55019	0.00655145
PDGFA	0.984601	0.0380388
PDLIM3	1.50967	0.00426939
PDLIM4	2.06372	0.00542316
PDLIM7	1.16128	0.0229398
PDP2	-1.03482	0.0105431
PEBP4	-1.72909	0.00468949
PEG10	-1.37139	0.0286775
PELI1	1.06099	0.0172124
PELI3	-0.791691	0.00191739
PFKP	0.786568	0.0496652
PHLDA1	1.80305	0.00850966
PHLDA2	1.64308	0.000143186
PHLDB3	1.11007	0.0054399
PHTF1	0.679446	0.0301801
PHYH	-0.849265	0.00655145
PHYHIP	1.52906	0.0249619
PI15	3.59091	0.000159433
PIK3CB	-0.782336	0.0439228
PKHD1	2.49252	0.0116969
PKHD1L1	-1.62238	0.0371087
PKP2	1.40879	0.0104468
PLA2G12B	-2.37866	0.0410893
PLAC9	1.12011	0.00661525
PLAG1	-1.84148	0.0187308
PLBD1	-1.16238	0.0284406
PLD4	2.13101	0.00360327
PLD5	2.32386	0.0247834
PLEK2	1.19811	0.0379462
PLEKHA4	1.02046	0.00985793
PLEKHG2	1.34037	0.0159929
PLK3	1.1962	0.0185316
PLXDC1	1.7382	0.000121266
PMEPA1	0.958651	0.016175
PML	0.862827	0.0286717
PODNL1	1.75468	0.000157734
PODXL2	1.18903	0.0269373
PON3	-1.52054	0.0110372
PPARG	-1.14504	0.0483367
PPM1K	-0.631664	0.0144322
PPP1R10	0.860985	0.024214
PPP2R1B	0.615556	0.0181723
PPP2R5A	-0.844278	0.00611105
PQLC2L	-1.63393	0.0113598
PRDM1	1.24778	0.0176421
PRDM16	-0.640868	0.0399648
PRSS1	6.59105	0.00111804
PRSS16	-0.770669	0.0105431
PRSS2	6.22859	0.0339984
PRSS21	-2.28006	0.0481115
PRSS36	-0.927446	0.0276067
PRUNE1	-0.70009	0.0111365
PTGER2	0.712424	0.0379462
PTGFRN	1.10537	0.0345557
PTGS2	1.99961	0.00354663
PTHLH	2.07188	0.0339532
PXDN	1.29685	0.00996776
PXMP4	-1.16709	0.00526987
R3HDML	4.3628	0.00600572
RAB23	0.75392	0.0154932
RAB6B	1.10518	0.031126
RAB9B	1.49619	0.0410463
RAI14	0.805035	0.00275859
RALGDS	1.05494	0.029637
RASEF	0.669178	0.0285818
RASGRP1	1.28209	0.0462025
RASL10A	1.41313	0.0339984
RBKS	1.77374	0.0253013
RBP7	-1.67194	0.0339984
RBPMS-AS1	-1.38236	0.00240779
RCAN1	1.7539	0.00127205
RELB	1.85368	0.0256675
RET	1.86965	0.0159929
RGR	-5.29743	0.000430551
RGS1	2.5953	0.00148807
RGS2	1.61723	0.0151156
RGS4	2.97661	0.000234054
RGS9BP	-2.76008	0.0108951
RIDA	-1.18577	0.00112997
RNASE3	-3.86739	0.0378839
RND1	1.47074	0.0152481
RND3	1.05142	0.0460043
RNF126P1	-2.0863	0.00701762
RNF128	-1.14584	0.00655145
RNF135	-0.706512	0.0216334
RNF182	-2.08879	0.00471743
RNU6-409P	-5.19608	0.0234691
ROBO1	1.28713	0.0088573
RPL12P42	-4.52294	0.0481115
RPL7AP64	-2.35521	0.0343861
RPLP0P2	2.86233	0.00112997
RPS4Y1	-8.28702	0.00982709
RTL1	2.33725	0.0210149
RTL9	2.6516	0.0413498
RYR2	1.19773	0.0304064
S100A14	-1.30266	0.0033228
S1PR4	-0.94929	0.00887922
SALL4	3.26948	2.76e-06
SAMD11	2.50054	0.00124604
SAMD4A	1.55429	0.0152038
SAT1	0.700514	0.00462039
SC5D	-0.939489	0.0146626
SCG2	3.79411	0.000223033
SCG5	2.55	3.2e-05
SCN4B	1.23451	0.0263155
SCRG1	1.69521	0.0442928
SCUBE3	1.77222	0.0015155
SDCCAG3P2	5.34878	0.0126924
SDCCAG8	-0.689657	0.0307139
SDS	2.83113	0.000570537
SELENOW	0.739607	0.0308984
SERPINA3	2.26001	0.00903618
SERPINE1	3.65603	1e-06
SERPINE2	1.49285	0.0103898
SERPINE3	2.71089	0.0285818
SERTM1	-2.50361	0.0339984
SERTM2	3.98129	0.0345557
SFN	1.12439	0.0158798
SFPQ	0.801095	0.0194997
SFRP4	2.30461	0.029637
SFTPB	-0.733564	0.0250998
SH3PXD2A	1.07638	0.0157727
SH3RF3	1.65535	0.00124646
SH3RF3-AS1	1.63968	0.029637
SH3TC1	1.13739	0.04909
SHANK1	2.57475	0.000234054
SHC1	0.703944	0.0460043
SHD	4.30228	0.0366153
SHE	-1.14309	0.00355529
SHISA2	-1.48958	0.00316543
SHISAL1	2.67925	3.01e-05
SLAIN1	-0.826424	0.00671198
SLC12A6	-0.644377	0.0362038
SLC12A7	0.718831	0.0329923
SLC16A2	0.758181	0.0423803
SLC19A2	1.57534	0.00845839
SLC20A1	0.975093	0.0317426
SLC22A17	0.899038	0.0108951
SLC29A4	1.36811	0.000475172
SLC30A3	-2.3775	0.0187488
SLC39A14	1.44118	0.00389676
SLC40A1	-1.01134	0.00655145
SLC43A1	-0.77275	0.0157727
SLC44A3-AS1	1.33256	0.0154932
SLC48A1	-0.656813	0.0409035
SLC4A3	1.45887	0.0176676
SLC7A7	-1.52973	0.011936
SLCO1C1	2.62743	0.0126279
SLCO4C1	-1.62473	0.00536226
SMCO2	2.94527	0.0421974
SMIM25	-1.18454	0.00845839
SMO	1.35375	0.0080734
SNAP25	2.10925	0.0031763
SNHG7	-0.885836	0.0054399
SNORD20	2.51965	0.0202917
SNX10	-1.46919	0.0215935
SOCS1	1.20171	0.006648
SOCS2-AS1	1.1581	0.000143186
SOWAHD	-2.02314	4.95e-05
SOX8	2.31692	0.00449846
SPAG5	1.2752	0.0441796
SPATA20	0.883246	0.0246837
SPINK1	4.52133	3.2e-05
SPRED3	1.79681	0.00409475
SPRYD7	-0.870859	0.0146626
SPSB1	1.13911	0.00994908
SRGAP1	1.04297	0.00857397
SRRM3	1.35901	0.00408519
SRSF12	2.46919	0.0147409
SSC5D	1.78213	0.00111804
SSH1	0.915119	0.0372622
SSTR1	-2.02257	0.00592802
ST8SIA2	5.29712	0.000590095
STARD7	-0.686803	0.0398655
STEAP1	1.78148	0.0437937
STEAP2	1.57669	0.0229653
STK32A	1.59505	0.00161611
STK35	0.680616	0.0457193
STMN3	0.97954	0.0104468
SULF1	2.07634	0.00112997
SUN2	-0.644446	0.0378604
SYNDIG1	2.21219	1.11e-05
SYNJ2	1.23556	0.00840781
SYT15	-1.89251	0.00449037
SYTL2	1.10377	0.0314092
TAGLN	0.975141	0.0460043
TALDO1	-0.60916	0.0115722
TBC1D3K	3.17195	0.0460043
TCEA3	-0.745099	0.0366153
TCTE3	1.04256	0.0494259
TDO2	2.72975	0.0036725
TEAD3	0.686698	0.00741363
TFPI2	2.46259	0.000950594
TGIF1	0.690454	0.0204739
THBS1	2.06235	0.000676795
THBS2	2.32248	0.00068405
THEM6	-0.807362	0.0295835
THY1	2.8172	0.00175513
TIMP4	-1.80743	0.0423258
TINCR	-1.46094	0.00927765
TLR8	-2.01929	0.0103898
TMEM132A	1.35067	0.000676795
TMEM132D	4.23244	0.000128565
TMEM190	4.28041	0.0263155
TMEM192	-0.851247	0.0463036
TMEM217	2.41761	1.11e-05
TMEM59L	2.17059	0.0212906
TMEM60	-0.828801	0.0215559
TMEM97	-1.48718	0.00121479
TMIGD2	-1.9912	0.0439228
TMX2P1	0.941635	0.0310754
TNFAIP1	0.996062	0.0225054
TNFAIP3	2.50994	7.73e-06
TNFAIP6	1.65301	0.0229251
TNFRSF10B	0.978415	0.0012174
TNFRSF12A	1.40923	0.0155425
TNFRSF18	1.9559	0.016321
TNFRSF4	2.09921	0.0105996
TNFRSF9	3.00737	0.0108951
TNFSF18	2.4584	0.0399648
TNIP3	1.93743	0.0362038
TNN	2.72346	0.0104749
TNRC18P1	2.65379	0.0196732
TOP1	0.82336	0.0467041
TP53BP1	0.715926	0.0481115
TP53INP2	1.12931	0.00670114
TPBGL	1.36897	0.0250998
TPD52	-0.985202	0.017288
TRABD2B	1.48666	0.0026433
TREX2	1.39088	0.0368273
TRIM24	-0.662792	0.0108951
TRIM52-AS1	-0.606648	0.0273774
TRO	1.69839	0.0015155
TRPM6	2.26352	0.00261636
TSPAN11	1.724	0.00670876
TTTY14	-10	1e-06
TWIST1	2.09268	0.0026433
TXLNGY	-10	1e-06
UBE2QL1	2.3031	0.0320394
UCHL1	1.77318	0.00702621
UCN2	3.07002	0.0295835
UNC13A	1.84609	0.0108951
USP44	-1.04416	0.0215842
VASH2	2.01613	0.000232637
VCAM1	3.56063	8.14e-06
VMP1	1.8735	1e-06
VSIG1	2.48056	0.0108197
VSIG10	-1.62407	0.00414379
VSIG4	-2.09467	0.00409475
VSIR	-0.695543	0.0365594
WISP1	2.06822	0.0101538
XIRP1	4.89942	6.72e-06
ZBED2	-2.32876	0.0193162
ZBTB24	-0.63359	0.00526987
ZC3H12A	1.35597	0.0450415
ZNF154	1.03594	0.0366153
ZNF189	1.05306	0.00907953
ZNF395	-0.64046	0.0361722
ZNF429	-0.836149	0.0367484
ZNF469	1.33909	0.000755647
ZNF503	-1.01812	0.00103672
ZNF524	-0.697669	0.0485382
ZNF595	-0.866981	0.0210135
ZNF624	-1.13348	0.00312249
ZNF826P	-1.17217	0.0362038
ZNF835	-1.55528	0.00135297
ZNF845	-0.660801	0.0359727
ZSWIM4	0.767109	0.0460492
ZSWIM6	0.78103	0.0421974
