# Supplementary material for: Sex Disparity in Systemic Sclerosis-Associated Pulmonary Fibrosis
Source: Int J Mol Sci. 2026 May 14;27(10):4363. doi: 10.3390/ijms27104363 (PMC13208012; doi:10.3390/ijms27104363)
Supplement: Supplementary file 1 [file ijms-27-04363-s001.zip › Galimba et al Supplemental Files/Supplemental File 05_Advaita DEGs unique to M-SSc vs. M-NL.csv]

entity	name	logfc (M_SScPF vs. M_NL - mRNA (RNA-seq))	adjpv (M_SScPF vs. M_NL - mRNA (RNA-seq))	logfc (F_SScPF vs. F_NL - mRNA (RNA-seq))	adjpv (F_SScPF vs. F_NL - mRNA (RNA-seq))
2	A2M	-0.794870748	0.042785402	0.11436844	0.873849279
144568	A2ML1	2.394611434	0.038914167	0.487957299	0.840545621
51166	AADAT	0.655146534	0.033169898	0.039329342	0.968911314
16	AARS	-0.611037306	0.008845347	-0.397180078	0.441039401
80755	AARSD1	2.470029588	0.047174611	0.570995175	0.735755145
284837	AATBC	1.56934017	0.019106718	-0.652992805	0.417591415
26154	ABCA12	2.814831822	0.002305928	0.072513924	0.98111197
20	ABCA2	0.679387215	0.023791694	0.542332427	0.271510816
23461	ABCA5	0.906876551	0.020470648	0.033770485	0.978391345
10347	ABCA7	1.348825121	0.017911853	0.396221063	0.74603931
23457	ABCB9	1.298910117	0.002440374	0.341087431	0.741709081
8714	ABCC3	2.114838033	0.000001	0.537132913	0.410141234
10057	ABCC5	1.724359331	0.001939155	0.607256422	0.495533176
83451	ABHD11	1.02905404	0.048990318	0.424379889	0.693849391
145447	ABHD12B	2.423751629	0.022161493	0.453209904	0.824123832
58489	ABHD17C	-0.86421105	0.027242275	-0.441361898	0.568478607
63874	ABHD4	-0.647123849	0.003315325	-0.511248149	0.136403988
101928542	AC006272.1	3.431558488	0.040985322	-0.623883327	0.822226228
400511	AC012317.1	5.494832739	0.002948447
84680	ACCS	1.743865404	0.028633085	0.06562673	0.972520324
51554	ACKR4	-2.356151977	0.000724316	-0.367088792	0.863417194
47	ACLY	-0.600531616	0.028603495	-0.014770239	0.979313317
26027	ACOT11	1.185196216	0.016119755	-0.504734897	0.326435411
55856	ACOT13	-0.776643108	0.00459401	-0.462227842	0.30453838
390928	ACP7	4.116973829	0.0328969	1.980040906	0.372043807
55	ACPP	-1.018657968	0.028841101	-0.993143296	0.054343688
81616	ACSBG2	4.041077996	0.033055477	-0.084999504	0.979025049
6296	ACSM3	-1.186513095	0.024766121	-0.608902788	0.344134713
345651	ACTBL2	5.186051109	0.001722415	1.126846398	0.6996833
88	ACTN2	1.516093378	0.008069936	0.278240191	0.718377799
94	ACVRL1	-1.406085137	0.018459566	-0.155268142	0.933623833
91703	ACY3	4.666662789	0.0000488	1.414096745	0.116164685
4185	ADAM11	2.725027845	0.004295751	0.603285748	0.67295577
8728	ADAM19	0.783232449	0.034051848	0.785570603	0.36649008
101	ADAM8	1.437069927	0.031540714	0.502974231	0.729593266
170692	ADAMTS18	3.6465925	0.031057892	2.372130668	0.220017509
171019	ADAMTS19	5.54096838	0.001477099	1.769026353	0.251509178
11174	ADAMTS6	1.890391818	0.049368514	0.719899406	0.606956671
390660	ADAMTS7P1	2.501906272	0.01585858	1.657910092	0.431490154
642935	ADAMTS7P4	2.978951791	0.002932085	1.794467512	0.165764177
11095	ADAMTS8	-1.298851238	0.029608132	-0.200809726	0.884304109
92949	ADAMTSL1	1.168996893	0.027213446	0.643999923	0.733130712
105	ADARB2	-1.317354151	0.041948739	0.361610726	0.86560548
221442	ADCY10P1	1.468653466	0.007193082	0.12964177	0.936360682
108	ADCY2	1.664084182	0.024766121	1.126007492	0.286444571
112	ADCY6	1.018064052	0.013485812	0.517196683	0.386684008
115	ADCY9	-0.659245486	0.043209198	-0.484996086	0.228664256
116	ADCYAP1	5.039457604	0.000001	2.686452986	0.121121578
575	ADGRB1	1.460977297	0.039708656	0.504206551	0.528115987
266977	ADGRF1	1.566517228	0.016616962	0.012143391	0.996189296
221395	ADGRF5	-1.198601262	0.025165592	-0.460197776	0.608813926
389740	ADGRF5P1	5.206578371	0.007716909	0.878367398	0.82053102
23266	ADGRL2	-1.244348564	0.027599391	0.265958275	0.840563912
130	ADH6	1.792234029	0.049666084	1.477575328	0.416890028
55256	ADI1	-0.747674397	0.015976426	-0.577444975	0.122484534
148	ADRA1A	-4.482969175	0.0000293	-2.451222646	0.128819813
154	ADRB2	-1.36650121	0.016558418	-0.353457333	0.765986984
134265	AFAP1L1	-1.01239582	0.028499486	-0.250156281	0.680417934
2334	AFF2	-2.481340936	0.000136585	-0.524886658	0.79076989
3899	AFF3	-1.655187392	0.021138594	-0.289638174	0.896660419
728005	AGAP13P	2.278577469	0.028499763	0.325765171	0.898716408
414189	AGAP6	1.894676103	0.044874884	0.596836312	0.707598539
642517	AGAP9	2.114226455	0.006003454	0.65361413	0.607841704
79841	AGBL2	2.737358002	0.005614096	2.266966203	0.345873657
177	AGER	-2.922953428	0.00000539	-1.235126506	0.362148266
10555	AGPAT2	-0.684416735	0.039238798	-0.441990401	0.284556361
23287	AGTPBP1	-0.891851106	0.000721401	-0.564000898	0.092384577
185	AGTR1	-1.225224076	0.029277623	0.015859331	0.994227994
27245	AHDC1	0.714318447	0.014978188	0.673623081	0.082485545
54806	AHI1	0.953855382	0.02229017	0.480652941	0.419439827
130872	AHSA2P	1.998018082	0.037499558	0.605361603	0.673857782
64853	AIDA	-0.939477564	0.033222933	-0.421614007	0.448498028
326	AIRE	4.760626744	0.020066641	2.649116327	0.084181175
389813	AJM1	1.735541676	0.039479932	0.376817749	0.484227222
100419075	AK3P3	3.752771309	0.028551744
26993	AKAP8L	1.132767696	0.021027835	0.221031529	0.806595145
57016	AKR1B10	6.109242675	0.0000829	0.140601189	0.977157578
220	ALDH1A3	2.131318773	0.000819006	1.357542334	0.165254607
218	ALDH3A1	2.985149699	0.001057762	-0.693803317	0.842752826
222	ALDH3B2	2.567760725	0.031691272	1.455618026	0.382555054
79868	ALG13	0.755425603	0.031378835	0.494638894	0.201861791
245	ALOX12P2	2.355189015	0.02246086	0.74275854	0.592107591
251	ALPG	-6.169011736	0.001276213
80216	ALPK1	0.739503896	0.0270999	0.191167321	0.808931648
219287	AMER2	-6.275653155	0.011605047	-0.020148472	0.997881227
57463	AMIGO1	-0.846319243	0.036752766	-0.402063584	0.657126579
51421	AMOTL2	-0.91193136	0.038726591	-0.578855278	0.337892058
283	ANG	-0.752495676	0.022285873	-0.887485263	0.213994196
10218	ANGPTL7	-2.138670706	0.021171689	-0.25795971	0.929382185
348094	ANKDD1A	0.727605461	0.005454588	0.314602725	0.689867581
728780	ANKDD1B	1.752041151	0.020470648	0.70465271	0.618638353
255239	ANKK1	2.656512446	0.04619144	2.19099814	0.218024914
55608	ANKRD10	0.943192848	0.022986309	0.661162989	0.056427632
124930	ANKRD13B	1.447510194	0.024267694	0.905321486	0.057484834
441459	ANKRD18B	6.024017985	0.00042213
440482	ANKRD20A5P	2.596256248	0.004548058	0.867942369	0.538153362
729171	ANKRD20A8P	4.173168435	0.025651218
375248	ANKRD36	1.735349139	0.005774573	0.45793956	0.531633443
645784	ANKRD36BP2	3.352023188	0.002513243	1.478693024	0.494889911
91369	ANKRD40	-0.93804557	0.019233378	-0.389018098	0.505287803
157567	ANKRD46	-0.927153	0.014873893	-0.314867638	0.533249038
441869	ANKRD65	1.394654388	0.004190459	0.454808671	0.718700788
55129	ANO10	-0.795768878	0.025348978	-0.08748294	0.903870319
338440	ANO9	1.675168637	0.027388129	0.303873561	0.840203443
290	ANPEP	1.393452493	0.001155845	-0.529157296	0.581170856
306	ANXA3	-1.428775974	0.010551649	-0.424868864	0.765485236
8639	AOC3	-1.384101292	0.008448645	-0.63861667	0.406598571
8906	AP1G2	1.604713932	0.039086761	0.340857418	0.783418842
163	AP2B1	-0.646177591	0.041603246	-0.10194027	0.908356156
10307	APBB3	1.720942786	0.019665801	0.452377664	0.736100032
335	APOA1	-2.132252258	0.001439046	-0.709493494	0.484412772
164668	APOBEC3H	1.568628627	0.049202165	-0.150803195	0.91681679
351	APP	-0.658976048	0.013242916	-0.020983347	0.975712438
358	AQP1	-1.208675076	0.003099541	-0.201015541	0.850513141
359	AQP2	4.201387289	0.010568241	0.821489952	0.822932622
360	AQP3	1.216687873	0.000431633	0.263319678	0.861823506
362	AQP5	2.317002791	0.009440041	-0.135402274	0.974387956
363	AQP6	4.585777271	0.000843272	2.174253101	0.20373598
23237	ARC	-2.293643392	0.009425409	-0.108776834	0.967450965
58504	ARHGAP22	1.308918125	0.028499763	0.115070615	0.928299939
9938	ARHGAP25	-0.823523332	0.013283494	-0.520001791	0.400145977
79822	ARHGAP28	-1.42405818	0.031727735	-0.881361558	0.373208663
9411	ARHGAP29	-1.119090245	0.006003454	-0.553057328	0.326071471
57514	ARHGAP31	-0.80675246	0.048054992	-0.23467573	0.845774298
343578	ARHGAP40	3.730567535	0.000670464	1.856487513	0.095139028
395	ARHGAP6	-0.928827858	0.027242275	-0.356853787	0.703367689
23779	ARHGAP8	1.860279461	0.018201176	-0.317295419	0.855783219
55160	ARHGEF10L	1.036950982	0.020510244	-0.261847383	0.492912008
27237	ARHGEF16	1.469009687	0.045591604	0.505981898	0.539035611
115557	ARHGEF25	0.963869145	0.034093207	0.857789488	0.193157498
26084	ARHGEF26	-1.332595738	0.021608644	-0.044219699	0.978800685
100507524	ARHGEF26-AS1	-1.253738831	0.024205935	-0.172176399	0.928944109
84904	ARHGEF39	1.87658702	0.034816218	0.488614405	0.705177355
84100	ARL6	-0.966494279	0.012737731	0.130394423	0.883796664
55207	ARL8B	-0.644385584	0.042064487	-0.339238417	0.498919118
100131755	ARMCX4	1.371720237	0.015700665	0.447488031	0.498833742
339541	ARMH1	2.306868673	0.000865338	1.028296995	0.425754349
22901	ARSG	0.731506694	0.038914167	0.129578349	0.840729776
9048	ARTN	2.651489324	0.022875561	1.788341427	0.161316006
421	ARVCF	1.064797615	0.038054115	0.452694301	0.652231032
51676	ASB2	2.079361416	0.008560553	0.916025547	0.412134047
25842	ASF1A	-1.077697098	0.004206279	-0.735088222	0.059891328
41	ASIC1	2.10043274	0.001342626	1.269796948	0.181841253
54529	ASNSD1	-0.758369532	0.010095322	-0.064798761	0.934295702
554235	ASPDH	2.589900244	0.035543094	0.679312284	0.627953634
54454	ATAD2B	0.87670138	0.010249834	0.233266476	0.495921401
83858	ATAD3B	2.025828746	0.025401251	0.711159176	0.555811341
79969	ATAT1	1.625743323	0.002179245	0.868734808	0.208572627
477	ATP1A2	1.415518814	0.021634062	0.385312379	0.822526584
527	ATP6V0C	-0.933559366	0.047151398	-0.485307294	0.534793744
8992	ATP6V0E1	-0.729630071	0.027446792	-0.434289438	0.466657814
529	ATP6V1E1	-0.715780098	0.032362107	-0.468035462	0.351071106
51761	ATP8A2	-1.788800685	0.005250674	-1.137359382	0.152944717
100506753	AZIN1-AS1	1.414771485	0.031679461	0.972695524	0.326503386
113451	AZIN2	1.485262327	0.036555093	0.911291385	0.168892126
8706	B3GALNT1	-1.689935202	0.010319795	-0.115046359	0.936956094
135152	B3GAT2	1.85710205	0.012993217	0.903885791	0.426062677
10678	B3GNT2	-0.920986596	0.017893745	-0.590747225	0.21288895
10331	B3GNT3	2.547024338	0.023791694
192134	B3GNT6	7.00675435	0.0000238
146712	B3GNTL1	1.329160632	0.020929948	0.704334486	0.474957932
8702	B4GALT4	0.625660911	0.020427649	0.285958267	0.507756345
11041	B4GAT1	-1.110554878	0.001410463	-0.635818837	0.145081884
79870	BAALC	-1.432113953	0.0000983	-0.027202555	0.978507587
570	BAAT	2.221723279	0.024642118	2.570818364	0.074242022
100379571	BACE1-AS	0.887687578	0.033391979	0.050342544	0.949708403
25825	BACE2	0.79581152	0.021829491	0.685843612	0.451948271
25805	BAMBI	-1.322569216	0.000790672	-0.414833007	0.548126504
582	BBS1	2.421994051	0.011292018	0.672848222	0.520483033
129880	BBS5	1.306580715	0.028499763	1.07882108	0.106489828
55973	BCAP29	-0.649738364	0.040430781	-0.338228715	0.524221413
8537	BCAS1	1.441156739	0.03862769	1.245812763	0.438529954
586	BCAT1	-1.203017469	0.040598112	-0.194056874	0.882907868
53335	BCL11A	1.445889699	0.000699303	0.420995682	0.733385393
23786	BCL2L13	-0.610852043	0.040262991	-0.102917264	0.900515595
644079	BCRP1	4.615360485	0.025556201	1.565571748	0.531633443
623	BDKRB1	2.946017854	0.049666084	3.096488193	0.086576799
624	BDKRB2	2.177139409	0.006187379	2.198824122	0.060139106
627	BDNF	-1.50685101	0.02244542	-0.783591284	0.580038068
146227	BEAN1	2.369322139	0.000001	0.518943587	0.52359073
57596	BEGAIN	1.698697583	0.021027835	0.870601169	0.560030255
10282	BET1	-0.607682736	0.024766121	-0.357712282	0.352540145
51283	BFAR	-0.755685666	0.010771454	-0.563007057	0.316525064
146439	BICDL2	2.146339125	0.008348612	0.811039932	0.497566276
55909	BIN3	0.967560711	0.03209617	0.547020398	0.059862611
79444	BIRC7	2.492228527	0.031540714	2.631890168	0.189923851
655	BMP7	2.223840558	0.001410463	-0.160929537	0.951447081
168667	BMPER	-1.284124456	0.036752766	0.092667073	0.96369676
728053	BMS1P1	1.803735345	0.022161493	0.417693739	0.699644052
100133265	BMS1P7	3.837290788	0.043875662	0.202855854	0.953917238
646	BNC1	3.742901688	0.002382738	0.652623785	0.831740859
92747	BPIFB1	3.241531142	0.048367233
80341	BPIFB2	3.738539523	0.027163356	2.009818146	0.527478242
339479	BRINP3	2.268505918	0.007052822	0.454942269	0.815435482
9044	BTAF1	0.725440501	0.024602441	0.432505477	0.390694024
121551	BTBD11	2.358025372	0.00000835	0.25786896	0.913724637
118663	BTBD16	1.801344542	0.049961289	-0.833565508	0.695288953
149478	BTBD19	1.766588953	0.03943935	1.612655173	0.054402154
22903	BTBD3	-0.664904016	0.023853556	0.094981254	0.868254309
79908	BTNL8	-2.368071003	0.005952969	-1.35726778	0.317879125
221060	C10orf111	3.822864267	0.012737731	2.621157553	0.133271658
79794	C12orf49	-1.139691801	0.008411906	-0.315641075	0.708233343
55017	C14orf119	-0.617286269	0.047511	-0.437115269	0.21447698
56905	C15orf39	-0.683378037	0.001220761	-0.383507064	0.308793472
643338	C15orf62	2.035921814	0.023366763	0.193681919	0.820144596
255809	C19orf38	-1.165395201	0.007507492	-0.770279744	0.441574013
84167	C19orf44	0.731296472	0.04620495	0.282476506	0.773754402
284325	C19orf54	-0.692109047	0.041056933	-0.893324827	0.068428001
100128569	C19orf71	1.89134655	0.00377096	0.625178356	0.508972976
79762	C1orf115	-1.247259953	0.00462759	-0.408239441	0.700862472
54991	C1orf159	1.392759122	0.027446792	0.454114037	0.685333144
84886	C1orf198	-1.056396627	0.001079182	-0.261434428	0.763967921
81563	C1orf21	-0.61624359	0.042785402	-0.361448183	0.355778894
400798	C1orf220	2.543800485	0.027967848	0.241478197	0.93519016
25912	C1orf43	-0.623320057	0.004885497	-0.419702839	0.248606229
148304	C1orf74	1.3590038	0.007494409	0.136269148	0.950177207
165257	C1QL2	5.537036337	0.002994173	1.578912934	0.602005007
283314	C1RL-AS1	1.604665211	0.008069936	0.50421205	0.679973991
400831	C20orf202	-1.469656468	0.025142639	-0.577334133	0.727495817
285556	C4orf54	5.433895433	0.003550027
389336	C5orf46	6.788150044	0.032687692	2.444358423	0.343617038
100996485	C5orf66	2.205036477	0.034051848	-0.004584484	0.998717963
64771	C6orf106	-0.674331968	0.005055092	-0.35640572	0.495533176
135398	C6orf141	1.829787428	0.022692599	0.802800161	0.574196606
221416	C6orf223	-2.635872167	0.000312533	-1.160256714	0.392887972
56260	C8orf44	1.988846266	0.01272839	-0.357102165	0.851878852
84909	C9orf3	0.666939763	0.028815445	0.688499765	0.085761894
762	CA4	-2.933551199	0.006756147	-1.490155006	0.350454343
767	CA8	-1.235324566	0.026609441	-0.381608146	0.746370259
26256	CABYR	2.30116716	0.011835449	0.985108019	0.327975125
11094	CACFD1	-0.624072703	0.025564061	-0.379389253	0.4307723
8911	CACNA1I	1.700367838	0.038402398	-0.49177901	0.753650363
55799	CACNA2D3	-1.445382346	0.021960177	-0.839051334	0.541286673
27092	CACNG4	-2.214767751	0.003944012	-0.213778123	0.891111433
253559	CADM2	-2.931483707	0.003550027	0.416749811	0.915011144
10203	CALCRL	-1.674999134	0.009822918	-0.258686835	0.819104548
810	CALML3	5.490904419	0.009257272
100132159	CALML3-AS1	5.141934103	0.016973975	-0.040359662	0.994532024
51806	CALML5	5.403502594	0.023366763
55450	CAMK2N1	-1.262900684	0.001029648	-0.786365257	0.242466546
84254	CAMKK1	1.407927063	0.039801078	-0.365630617	0.699654294
92291	CAPN13	2.617997292	0.000179787	1.41485297	0.253126487
6650	CAPN15	0.946899758	0.041604465	0.416997973	0.462201992
726	CAPN5	1.257540751	0.010991412	1.056838438	0.115147764
388743	CAPN8	2.04738884	0.008982932	0.448609307	0.617381686
65981	CAPRIN2	1.447670275	0.028080803	0.077029591	0.956936171
84433	CARD11	1.325662773	0.042241092	0.642889746	0.573525892
79092	CARD14	1.98550673	0.024617371	-0.024408826	0.991093998
84674	CARD6	-0.959697091	0.010771454	-0.566001459	0.298265332
79800	CARF	0.771824232	0.015403027	0.001790822	0.999322259
23589	CARHSP1	-0.979247316	0.000234663	-0.377950373	0.568350739
55604	CARMIL1	-1.132538298	0.00598065	-0.294588393	0.796573089
728264	CARMN	2.267178183	0.005505279	0.119526053	0.95190732
57571	CARNS1	1.053869293	0.01838697	0.298988014	0.884304109
79587	CARS2	0.76428344	0.042580283	0.08328573	0.932703863
57524	CASKIN1	3.189408243	0.015704598	0.487686041	0.759643769
440067	CASP1P2	5.158170367	0.013955447	0.711546589	0.822967977
57091	CASS4	-1.643368931	0.0000012	-0.481036992	0.614376383
117155	CATSPER2	2.341531769	0.009955933	0.760465809	0.331844455
857	CAV1	-1.576362823	0.000454331	-0.726839687	0.348036619
858	CAV2	-1.344681814	0.003056245	-0.603549416	0.405068604
859	CAV3	-4.367797232	0.000201439	-0.910773343	0.604172867
284119	CAVIN1	-0.752921679	0.015964517	-0.067784659	0.940948421
23624	CBLC	2.365468564	0.000383426	0.637089902	0.599749641
445571	CBWD3	1.551290092	0.022875561	0.466207189	0.347454828
220869	CBWD5	1.062378707	0.020217476	0.534937093	0.379749712
644019	CBWD6	1.898482795	0.020153817	0.277412698	0.753266247
387707	CC2D2B	1.235712209	0.033143824	1.319814571	0.065622016
147372	CCBE1	-1.619960738	0.019990299	-1.384925932	0.148422898
202243	CCDC125	1.003481427	0.00389275	0.478633982	0.615332418
90693	CCDC126	-0.983847763	0.048059247	-0.327399021	0.599905286
64753	CCDC136	1.613428118	0.00187269	0.77330042	0.430630751
64770	CCDC14	1.165741072	0.006933353	0.339632392	0.696510101
57639	CCDC146	2.087090074	0.017003315	1.481398094	0.233474836
149483	CCDC17	2.619977809	0.015700665	2.109632387	0.217006566
100131564	CCDC18-AS1	1.616773116	0.029204152	0.269587751	0.861201161
100499483	CCDC180	2.482096036	0.01635726	1.122409842	0.562483771
57577	CCDC191	1.086396735	0.048054992	0.97679034	0.310646372
149473	CCDC24	1.838065291	0.002295364	1.233910302	0.27572649
55036	CCDC40	2.125639426	0.020776965	1.842979487	0.074242022
57003	CCDC47	-0.670815452	0.047686146	-0.066319632	0.931171705
284001	CCDC57	1.544367307	0.020347735	0.570351307	0.541710355
285331	CCDC66	1.342255232	0.001832591	0.274196136	0.801435404
26112	CCDC69	-0.651591802	0.009202084	-0.465861398	0.201530039
124093	CCDC78	2.527624695	0.020347735
114800	CCDC85A	-1.899348157	0.035479858	-0.783921644	0.466728853
6356	CCL11	2.375028357	0.042826038	0.525369338	0.794157061
6369	CCL24	3.305747934	0.00000392	1.592683493	0.090400206
10344	CCL26	-3.811289321	0.044987472	-2.09361224	0.05771587
6354	CCL7	5.394782265	0.024951662	0.077077231	0.985017177
103752584	CCND2-AS1	2.409527664	0.004696233	0.33130642	0.879900629
81669	CCNL2	1.760275323	0.047316379	0.584436257	0.666605186
10309	CCNO	2.428263437	0.038023009
905	CCNT2	0.628483099	0.034322299	0.140473322	0.858963895
219771	CCNY	-0.766496645	0.006423435	-0.358282042	0.524221413
729230	CCR2	-1.695609953	0.016275159	-0.774998468	0.629724676
1236	CCR7	2.141575472	0.003043499	1.712669758	0.11201559
1237	CCR8	4.349117667	0.008189515	0.974598358	0.6643186
9034	CCRL2	-1.048600093	0.009026248	-0.601313497	0.497926102
388611	CD164L2	1.934789688	0.029234079	2.290267397	0.169518256
678655	CD27-AS1	1.176793024	0.024602441	0.159372692	0.902914121
80381	CD276	0.712006481	0.029484022	0.350898433	0.401562823
100130520	CD300H	-3.351379095	0.006525849	-0.452772145	0.889709961
9936	CD302	-1.636897519	0.021813837	-1.008244316	0.248443618
966	CD59	-0.86907844	0.010018832	-0.016766845	0.984074826
973	CD79A	2.387640719	0.012801918
8832	CD84	0.812940791	0.040598112	-0.529849634	0.441167965
8556	CDC14A	-0.775826442	0.048273554	-0.330711722	0.683923702
64866	CDCP1	0.924337227	0.008134976	-0.094821768	0.918360926
1000	CDH2	2.636148655	0.003546114	1.984075523	0.071041989
1001	CDH3	2.665047212	0.000001	1.260573391	0.379007176
92211	CDHR1	3.407096106	0.000979007	-0.078799543	0.982930436
54825	CDHR2	3.807445134	0.012871865	1.269624411	0.608368278
53841	CDHR5	1.326420349	0.02467753	-1.455109125	0.242466546
6792	CDKL5	-0.925042325	0.034759337	-0.488112558	0.556234185
1028	CDKN1C	-1.071758496	0.007059008	-0.529494522	0.373778748
91368	CDKN2AIPNL	-0.696492797	0.023255896	-0.366613351	0.502199221
1032	CDKN2D	-1.111647041	0.004877039	-0.810778539	0.190930144
1036	CDO1	-1.21730631	0.028852037	-0.268840222	0.840545621
284040	CDRT4	2.271620042	0.027599391	0.317446276	0.791771279
1952	CELSR2	1.316631493	0.001499612	-0.051389813	0.977216301
201161	CENPV	0.925133817	0.048000674	0.188388173	0.816869058
283638	CEP170B	1.08354113	0.02386897	0.672227791	0.078922153
51134	CEP83	1.302450109	0.012384444	0.810683548	0.224836001
90799	CEP95	1.357395403	0.009025195	0.327706798	0.755555644
642934	CERNA2	3.828476145	0.003859576
29956	CERS2	-1.082531374	0.00214952	-0.667782188	0.111446857
1066	CES1	-0.916801809	0.04781778	-0.679104426	0.477022423
283848	CES4A	2.01551826	0.022238033	0.795928851	0.589916325
286207	CFAP157	2.879243581	0.040598112	2.193504961	0.355778894
55779	CFAP44	1.895130284	0.018423801	0.618613294	0.646862387
402160	CFAP99	2.610697318	0.009161778	1.937979831	0.318257514
3426	CFI	1.072789511	0.02386897	0.741492144	0.106866844
79094	CHAC1	-1.500852727	0.033451594	-0.465705842	0.78968074
1101	CHAD	2.856818943	0.000559864	0.751279291	0.660533694
1107	CHD3	0.809252558	0.020217476	0.56179897	0.023017883
1117	CHI3L2	-2.567895459	0.005530246	-1.790414193	0.07395305
1118	CHIT1	4.372844553	0.005993572	-1.336587951	0.637084089
1119	CHKA	0.916588758	0.042148214	0.270468425	0.705539204
101060146	CHMP1B2P	4.306762359	0.00325353	0.081124544	0.974798057
26973	CHORDC1	0.928946692	0.003252661	0.756211587	0.283239323
11261	CHP1	-0.865061274	0.022250276	-0.39470614	0.554800889
56994	CHPT1	-1.303716746	0.001821725	-0.858797658	0.056317056
25884	CHRDL2	2.776286948	0.011034619	2.423983647	0.06289161
1128	CHRM1	-3.392333313	0.047954152	-1.369583756	0.350559758
4166	CHST6	3.123598166	0.003043499	1.601975252	0.353946052
148523	CIART	1.481533887	0.044658256	0.136726514	0.942872308
100130600	CICP14	1.832396387	0.020890099	0.50136596	0.627173877
1159	CKMT1B	3.988604652	0.000001	1.153817925	0.580080279
9635	CLCA2	3.826179593	0.011130918	0.759322021	0.86258663
22802	CLCA4	3.098095311	0.04974824	0.449325725	0.944769026
1182	CLCN3	-0.79920324	0.025570949	-0.446501716	0.300517901
1183	CLCN4	-1.108522282	0.027800199	-0.932462096	0.098101954
9076	CLDN1	1.604037047	0.028633085	0.878097912	0.383088743
23562	CLDN14	3.60308766	0.026609441	2.521406499	0.153104248
51208	CLDN18	-1.953779846	0.042785402	-1.294485532	0.404875617
49861	CLDN20	3.437067102	0.019856777	0.864398503	0.685333144
7122	CLDN5	-1.694483377	0.001155845	0.097795335	0.944179923
9976	CLEC2B	-1.030420514	0.00339781	-0.696082371	0.071981398
29121	CLEC2D	1.373369538	0.031727735	0.100340411	0.950726595
1193	CLIC2	-1.216361976	0.007410346	-0.41210615	0.554185983
9022	CLIC3	-1.69055981	0.000251829	-0.433111779	0.708190596
53405	CLIC5	-1.381241603	0.038194076	-0.174939099	0.915011144
1195	CLK1	1.521471492	0.021417552	0.795507604	0.324267424
1196	CLK2	1.257785981	0.040262991	0.320815904	0.777229496
57396	CLK4	1.229777647	0.039413003	0.349900457	0.697292511
79789	CLMN	0.886190733	0.040770239	0.869744626	0.116015062
116449	CLNK	3.939135258	0.026609441	0.447893756	0.842335938
100132341	CLUHP3	1.854012054	0.019275542	0.631008456	0.528047137
202333	CMYA5	1.251377885	0.001486584	0.794864202	0.368076501
1261	CNGA3	4.704429479	0.017006978	2.319504081	0.25657297
1264	CNN1	1.498698668	0.009838628	1.331563813	0.166690574
9337	CNOT8	-0.738493398	0.040262991	-0.490242977	0.237263754
124817	CNTD1	1.774071166	0.040987117	0.958087903	0.18065543
11064	CNTRL	0.931686303	0.013588156	0.322861266	0.705861213
22837	COBLL1	-0.996391772	0.0491452	-0.204962989	0.819763738
1308	COL17A1	5.047620953	0.000001	0.055554033	0.990568197
169044	COL22A1	3.832975775	0.000454331	1.880955398	0.218918864
91522	COL23A1	1.631307506	0.024604357	0.60694168	0.466781225
85301	COL27A1	2.011243527	0.006003454	1.06087134	0.32804703
100129836	COL4A2-AS2	2.701071822	0.018201176	1.512735764	0.226300074
1287	COL4A5	1.187783418	0.000483615	0.585077527	0.463071844
1288	COL4A6	2.038296633	0.000580945	0.44092425	0.812195177
1294	COL7A1	4.422092535	0.000001	2.07848247	0.088807311
1298	COL9A2	2.225723189	0.001410396	1.460026604	0.114272175
1299	COL9A3	1.993501512	0.021658931	1.373957617	0.390238165
78989	COLEC11	0.953312059	0.035626167	1.906046432	0.076121646
23127	COLGALT2	-1.012703419	0.007578443	-0.268822202	0.768811968
54951	COMMD8	-0.670285498	0.038914167	-0.578013767	0.155747359
29099	COMMD9	-0.616701039	0.019748204	-0.562057141	0.191759776
1311	COMP	2.269151514	0.01635726	1.351245111	0.406598571
64708	COPS7B	0.927995529	0.038023009	0.263503095	0.731010619
51241	COX16	-0.882458108	0.045767113	-0.115216246	0.905877087
9167	COX7A2L	-0.752484188	0.007507492	-0.44624931	0.337892058
221184	CPNE2	-0.63230788	0.005699251	-0.282652966	0.451141065
57699	CPNE5	1.938952172	0.0000274	1.034402907	0.451786921
9362	CPNE6	3.607100325	0.015289625	-0.231692774	0.965580295
27132	CPNE7	3.561634481	0.001410463	1.244916886	0.202994649
29894	CPSF1	1.300460471	0.008401247	0.103245355	0.942360101
1380	CR2	4.267023436	0.028571318
1382	CRABP2	3.237846322	0.001134335	1.100682835	0.612043774
283229	CRACR2B	2.127606589	0.0016898	0.852537497	0.428360414
58487	CREBZF	1.282100684	0.014790782	0.466573525	0.551305468
1398	CRK	-0.618329549	0.026793575	-0.024214522	0.976750114
1399	CRKL	-0.729564558	0.009265604	-0.286345441	0.489045253
54675	CRLS1	-0.84812408	0.008931433	-0.034412805	0.962677768
9696	CROCC	1.58356021	0.011797308	0.938349562	0.369708878
728763	CROCC2	2.972268916	0.039656172	1.799180032	0.301379861
54677	CROT	0.71637634	0.034051848	-0.219551669	0.858168167
10491	CRTAP	-0.655374309	0.021171689	-0.309758307	0.586004098
1434	CSE1L	-0.734648475	0.036219933	-0.184388614	0.64742028
1437	CSF2	-2.199730467	0.019921245	-1.331740319	0.377025941
390627	CSPG4P10	3.032515542	0.002664632	0.725558718	0.570733941
1469	CST1	7.198527532	0.0000274	3.120997459	0.507030078
1474	CST6	-1.126239616	0.043079083	0.49829789	0.536949835
101928857	CTD-3080P12.3	4.217375652	0.049896869
1491	CTH	-1.811635594	0.004933716	-0.970729091	0.171031104
8727	CTNNAL1	-1.056385649	0.048503839	-0.258524907	0.722924331
1501	CTNND2	-2.742003865	0.000627453	-0.746542982	0.581170856
1514	CTSL	0.977208432	0.047467217	0.417721035	0.356597023
1517	CTSLP2	3.107252415	0.039282403	0.738115993	0.696617424
8029	CUBN	1.302485249	0.015169295	0.814235842	0.441852486
23113	CUL9	1.020818999	0.016527745	0.321275097	0.723687252
253039	CUTALP	1.217246208	0.030524598	0.570534559	0.516884393
23316	CUX2	3.10741372	0.016503952	2.13583901	0.277696027
1525	CXADR	-1.044921709	0.046125649	-0.673546151	0.347234031
10563	CXCL13	2.9050681	0.008165645
9547	CXCL14	3.898038875	0.000139331	1.810175657	0.181472955
6372	CXCL6	2.402419969	0.006930387	2.16594999	0.25657297
80777	CYB5B	-0.715511665	0.017605283	-0.231806746	0.58756672
79901	CYBRD1	-1.062713142	0.039849762	-0.911092079	0.153104248
1590	CYP21A1P	2.934091203	0.021745943	1.627552729	0.472126806
1591	CYP24A1	7.147262697	0.000021	3.180147287	0.371478039
339761	CYP27C1	5.19462896	0.0000525	1.698642917	0.416890028
1559	CYP2C9	2.502570611	0.037189155	2.836942416	0.131324383
1565	CYP2D6	2.592047052	0.000436625	0.746416994	0.521776699
1564	CYP2D7	2.519724826	0.024061472	1.063317126	0.481184565
163007	CYP2T3P	3.177930839	0.044083983	0.823323314	0.818234171
54905	CYP2W1	3.331303076	0.00368203	-0.16504537	0.962335683
388514	CYP4F24P	5.41988135	0.000250462	-0.113633403	0.977026571
106478958	CYP4F26P	3.855727758	0.014142163	2.26903953	0.620751348
54055	CYP4F29P	3.509580243	0.000122703
284233	CYP4F35P	4.233597552	0.00202098	2.148137677	0.07708242
375791	CYSRT1	2.533451561	0.031727735	0.353830609	0.786504664
84418	CYSTM1	-0.710533646	0.003636975	-0.190753048	0.75483784
116159	CYYR1	-0.817185631	0.009570639	-1.041323782	0.121435722
1603	DAD1	-0.686042254	0.012047577	-0.164933285	0.724604465
1605	DAG1	-0.850775069	0.031727735	-0.138947835	0.843727685
27071	DAPP1	1.244034244	0.001410463	0.200516827	0.88304504
80174	DBF4B	1.279400113	0.027599391	0.5299546	0.568478607
55861	DBNDD2	1.238078988	0.036918341	0.63166733	0.579713785
50717	DCAF8	0.918468124	0.021937069	0.226248677	0.674940168
9937	DCLRE1A	-0.723195518	0.044813002	-0.606796131	0.163107361
51164	DCTN4	-0.757272925	0.037499558	-0.172059402	0.743059516
123879	DCUN1D3	0.674537583	0.009570639	0.761219793	0.155672029
1643	DDB2	0.936855308	0.014402996	-0.010287767	0.992894038
10521	DDX17	0.795413894	0.048076122	0.352120783	0.598126038
55661	DDX27	0.637799526	0.034093207	0.563354116	0.237394711
7919	DDX39B	1.780774113	0.038023009	0.370848403	0.831541565
91351	DDX60L	0.897043497	0.028499486	-0.059766518	0.947888574
50619	DEF6	1.151191559	0.030217814	0.087194012	0.951226304
1669	DEFA4	-4.839107323	0.000244703	-7.553911087	0.061529203
91319	DERL3	2.353386914	0.017702573	1.608007327	0.211451401
1674	DES	1.880702792	0.005586742	0.970210403	0.470322066
55070	DET1	1.919748086	0.032471697	-0.022134961	0.994532024
54487	DGCR8	1.003530587	0.029794593	0.319642867	0.56561259
1606	DGKA	1.939634438	0.0000101	0.822146144	0.167333433
1718	DHCR24	-1.215003732	0.007628022	-0.604487438	0.088448097
1717	DHCR7	-1.488576309	0.002614743	-0.605394425	0.404926708
79154	DHRS11	0.634056973	0.038788878	0.360909715	0.644535442
9704	DHX34	1.168487081	0.034695293	0.46161481	0.579713785
1734	DIO2	3.455581247	0.000001	2.218950647	0.188789312
23181	DIP2A	0.783516945	0.048054992	-0.027027051	0.979313317
148252	DIRAS1	2.313618628	0.000900993	1.240163628	0.246843942
84976	DISP1	-1.380561224	0.002527078	-0.863805475	0.103985998
27122	DKK3	-0.747693074	0.037770831	-0.016417678	0.984516183
10395	DLC1	-0.947124848	0.04499831	0.250106287	0.848706105
9940	DLEC1	2.864125403	0.029608132	1.977893243	0.260167684
9231	DLG5	1.090854702	0.007494409	0.416425257	0.484402266
84777	DLGAP1-AS2	1.912959748	0.049869665	1.201899052	0.094385761
54567	DLL4	-1.358755943	0.021937069	-0.311682618	0.80589777
1749	DLX5	3.475220994	0.002832703	2.56766878	0.175963354
109729182	DM1-AS	2.336131453	0.028625308	0.945231595	0.515968787
55101	DMAC2	-0.653083681	0.003947261	-0.398345004	0.083048937
93099	DMKN	1.238184563	0.002939595	0.525876251	0.586119619
63951	DMRTA1	-1.274565402	0.01272839	-0.683979757	0.450503714
9988	DMTF1	1.019674987	0.035765838	0.310323775	0.75909578
25981	DNAH1	1.790541614	0.021755318	1.112219713	0.320724467
55466	DNAJA4	1.183032482	0.021386563	0.984391578	0.434697247
4189	DNAJB9	-0.879735929	0.0289955	0.013567776	0.989418884
1773	DNASE1	1.352783974	0.048456726	0.116290354	0.947578413
1759	DNM1	1.656926289	0.018875781	1.193741906	0.089855031
109729113	DNM1P51	3.996247145	0.000780031	1.098002948	0.465652481
1788	DNMT3A	1.028586411	0.018150418	0.13333518	0.873760457
390213	DOC2GP	1.834259832	0.045481045	-0.218828008	0.945918472
1795	DOCK3	2.744850215	0.00000152	1.310825725	0.073820269
80005	DOCK5	0.770954506	0.048831318	0.470160763	0.343713594
8110	DPF3	1.56985541	0.021558183	0.353426419	0.820605977
92715	DPH7	1.18653288	0.034767568	0.383524992	0.711382796
100129460	DPY19L1P1	1.371690842	0.029171359	-0.068614531	0.948898981
283417	DPY19L2	1.641529861	0.023853556	1.349400583	0.397802624
1806	DPYD	-0.842211927	0.048634277	-0.577219547	0.180396934
1807	DPYS	3.301886943	0.000205003	2.150997815	0.059312908
165545	DQX1	5.275248271	0.00000848	1.090258855	0.568944272
55332	DRAM1	-1.095918633	0.008448645	-0.603046648	0.568478607
1813	DRD2	2.607989135	0.030104769	2.146051676	0.326071471
1815	DRD4	2.290352562	0.014398828
1825	DSC3	4.331735556	0.006435021
92126	DSEL	-1.55515103	0.00444791	-0.267419767	0.801337019
1830	DSG3	9.358701461	0.000001	-0.577452708	0.942317695
113878	DTX2	1.408717399	0.003803449
196403	DTX3	1.01159818	0.027446792	0.55906985	0.478037182
50506	DUOX2	1.799133813	0.004877039	0.502989265	0.692970557
405753	DUOXA2	1.93730434	0.01574381	0.45000179	0.800939988
554045	DUX4L9	7.428227953	0.00000192	2.979717238	0.174594863
503638	DUXAP9	3.857359548	0.021775119	2.689428998	0.21232235
1857	DVL3	0.60196992	0.027452035	0.254044553	0.560464064
1797	DXO	1.102114642	0.044383881	0.271490862	0.808394889
83658	DYNLRB1	-0.714347713	0.037484691	-0.198264287	0.747090187
199221	DZIP1L	1.808394023	0.004621692	1.604064456	0.094640723
253738	EBF3	3.527958747	0.00043183	0.219071306	0.953639225
84650	EBPL	-0.690777917	0.022201871	-0.312947208	0.592729778
347694	ECEL1P2	-2.53347343	0.0000483	-1.660388144	0.063185692
55862	ECHDC1	-0.825871221	0.028543667	-0.762869332	0.050001175
55268	ECHDC2	1.645574785	0.01399261	0.257142131	0.848964409
79746	ECHDC3	-1.019357259	0.018998897	-0.695407003	0.340759616
641700	ECSCR	-0.956279632	0.045719499	0.440842374	0.681279413
1896	EDA	-1.07796995	0.046129635	-1.060740382	0.129380592
10913	EDAR	2.191550059	0.042578729
128178	EDARADD	1.820230455	0.018279323	-0.319925642	0.925514788
1907	EDN2	4.538768656	0.0000811	1.530477535	0.460310345
26098	EDRF1	0.625241045	0.036576717	0.230379504	0.723601257
1938	EEF2	-0.657836481	0.010200032	-0.504557114	0.409716707
124989	EFCAB13	1.252024236	0.005435587	0.354770743	0.640477133
2202	EFEMP1	-1.094845101	0.022430471	0.137199114	0.897263907
114327	EFHC1	1.299926555	0.041318158	1.175568793	0.2897095
1947	EFNB1	-1.137155247	0.006435021	-0.412645691	0.660450998
1948	EFNB2	-1.670555938	0.000205003	-0.849517867	0.118378546
22979	EFR3B	-1.176455184	0.04244667	-1.037239345	0.214894765
10278	EFS	0.760189805	0.027682893	0.301895672	0.629297749
1960	EGR3	2.118000364	0.004577811	2.060542048	0.226585327
10938	EHD1	-0.913163798	0.000629773	0.061589342	0.955770231
30846	EHD2	-1.11028539	0.004392597	-0.25594672	0.699654294
1964	EIF1AX	-0.745683814	0.045641323	0.117849311	0.883796664
83939	EIF2A	-0.662616945	0.02628093	-0.545723653	0.222363675
728689	EIF3CL	-2.110073193	0.018576767	0.567500794	0.824123832
8665	EIF3F	-0.70621634	0.016503848	-0.393587968	0.487060427
317649	EIF4E3	-1.174431647	0.000331217	-0.590559068	0.361955148
1979	EIF4EBP2	-0.838284661	0.032536391	-0.339386656	0.55869182
55531	ELMOD1	2.43401507	0.007059008	0.354828057	0.860855638
83401	ELOVL3	-1.821314393	0.013108181	-1.086687661	0.398909557
400954	EML6	2.299534487	0.013794583	1.032722791	0.355846054
2013	EMP2	-1.643962441	0.000383426	-0.92953542	0.284198289
23052	ENDOD1	-0.899931718	0.020930998	-0.407493458	0.392498629
55556	ENOSF1	1.371417222	0.017038476	-0.172554854	0.889709961
5168	ENPP2	-1.068570909	0.029221332	0.383379012	0.663380635
954	ENTPD2	3.386646084	0.000441287	1.282528328	0.209474874
347918	EP400P1	1.634243902	0.035004789	0.56191109	0.580038068
2034	EPAS1	-1.285025129	0.03541914	-0.094080758	0.955976089
55040	EPN3	2.12093106	0.041155768
2057	EPOR	1.111943694	0.037499558	0.417940403	0.721924981
83481	EPPK1	1.360293439	0.01272839	1.12716889	0.052163426
54869	EPS8L1	1.966233237	0.001387291	0.999306654	0.252474464
2077	ERF	0.926739818	0.010095322	0.683956895	0.092946829
57222	ERGIC1	-0.618344683	0.028324737	-0.333884235	0.521776699
285141	ERICH2	-1.453673855	0.000877109	-1.427322407	0.061371086
10595	ERN2	4.775668246	0.002440374
105372481	ERVK3-1	1.51157834	0.002096293	0.569982306	0.496503105
90952	ESAM	-1.097008163	0.009008059	-0.257741592	0.827224226
83715	ESPN	2.3357033	0.00389275	1.570979027	0.412610122
2115	ETV1	-1.333136908	0.006253223	-0.48118951	0.598126038
51466	EVL	1.003108009	0.008017696	0.219134386	0.820390429
2139	EYA2	2.600754716	0.002358584	0.50799162	0.842999807
50848	F11R	-0.774179623	0.003437606	-0.528177868	0.228738814
2162	F13A1	-1.46354064	0.011012279	0.470587697	0.63225532
2157	F8	-1.614031931	0.001134128	-1.928435679	0.063185692
2170	FABP3	2.203318687	0.001410463	-0.078704081	0.974387956
3992	FADS1	-1.426283923	0.000264564	-0.825764342	0.171291949
9415	FADS2	-1.088785925	0.016527745	0.247893789	0.850625279
729234	FAHD2CP	0.931962918	0.025128912	0.479552259	0.615400913
55007	FAM118A	1.979348217	0.001477099	0.487917095	0.676082808
728215	FAM155A	1.498543889	0.016561598	0.729489933	0.572270486
64760	FAM160B2	1.195526983	0.028895572	0.533910477	0.397705246
400451	FAM174B	-1.089352797	0.021937069	-0.833849834	0.135041269
283635	FAM177A1	-0.655751551	0.04367476	-0.48456319	0.366005564
340277	FAM221A	1.058664726	0.03296169	0.302793149	0.76782157
387644	FAM238C	2.479510411	0.041857886	1.872285667	0.269036677
404636	FAM45A	-0.79002551	0.001458138	-0.353069767	0.26682835
143684	FAM76B	0.671333189	0.037578981	0.022515503	0.983682422
149297	FAM78B	1.389377685	0.022990835	1.930827818	0.078922153
145773	FAM81A	1.255014229	0.042785402	1.413665785	0.309748066
84985	FAM83A	4.143524634	0.035618939
100131726	FAM83A-AS1	4.661721408	0.006890268
81610	FAM83D	2.351150352	0.002054681	0.515832833	0.785879957
113828	FAM83F	2.82574378	0.009012404	1.272853122	0.601508072
157638	FAM84B	-0.91986119	0.000995357	-0.469711919	0.053937656
286042	FAM86B3P	1.483722061	0.025504157	0.466230061	0.665265027
729375	FAM86HP	2.224869093	0.034051848	0.489916242	0.734112679
23625	FAM89B	-1.001480734	0.023888737	0.099441454	0.937526531
100289137	FAM95C	5.162248238	0.000107858	1.705026066	0.322807163
92565	FANK1	1.897069381	0.009202084	1.896886312	0.170579022
2194	FASN	-1.474533075	0.010096247	-0.671349572	0.412946324
79675	FASTKD1	0.768678185	0.034093207	0.216331098	0.850508836
2196	FAT2	4.930094832	0.000001
85302	FBF1	1.169483192	0.042785402	0.743289579	0.539035611
10516	FBLN5	-1.539935776	0.00490718	-0.561449451	0.568478607
8789	FBP2	-2.943045455	0.042064487
283807	FBXL22	3.311228874	0.0000438	1.30067641	0.123101316
26261	FBXO24	2.640862199	0.003947261	0.901729871	0.580080279
79791	FBXO31	0.895659757	0.023138935	0.274099792	0.780117777
93611	FBXO44	1.057036602	0.039801078	0.254330044	0.71785262
200933	FBXO45	-0.647686035	0.044506613	-0.095138824	0.867136161
25793	FBXO7	-0.601712997	0.013588156	-0.118097281	0.773552679
10517	FBXW10	3.059044008	0.039295965	1.624108548	0.524221413
2208	FCER2	2.607908039	0.021420146
9103	FCGR2C	1.612496535	0.034138566	1.346360864	0.288123552
89848	FCHSD1	1.290589243	0.045974269	0.386042874	0.738795099
8547	FCN3	-2.409303091	0.01513006	-1.201067403	0.474353574
2224	FDPS	-0.65278647	0.008498686	-0.419928828	0.482186007
55612	FERMT1	1.447463943	0.048634277	0.208754374	0.94559986
9638	FEZ1	-0.837540273	0.049961289	0.06543809	0.958744752
8822	FGF17	2.497524671	0.03933195	0.659742693	0.735755145
11116	FGFR1OP	1.217146094	0.008491024	0.944401786	0.339651388
2261	FGFR3	1.365128798	0.010088702	-0.344400946	0.742101097
2264	FGFR4	-2.174710226	0.000001	-1.248134811	0.228739711
2281	FKBP1B	-1.110325855	0.009570639	-0.666366131	0.301912171
2327	FMO2	-1.439227131	0.017605283	-0.842022818	0.251621176
23360	FNBP4	1.403968126	0.014295096	0.211644684	0.851423192
84624	FNDC1	3.726492521	0.000001	2.294713461	0.070664361
123811	FOPNL	-0.816720319	0.014525947	-0.393470049	0.449413488
3170	FOXA2	-1.011835725	0.033730436	-0.576522051	0.297090403
2304	FOXE1	4.299797357	0.003101627
2294	FOXF1	-1.534401535	0.000879208	-0.211969706	0.885454853
80020	FOXRED2	-0.811941452	0.049966214	-0.646520611	0.138288628
257019	FRMD3	-1.227343035	0.018403177	-1.043934693	0.09832334
10129	FRY	-0.949571056	0.026144845	-0.312876868	0.63041726
100874223	FTOP1	1.65056572	0.034051848	0.276265313	0.874600806
100302692	FTX	1.448242856	0.000383426	0.241118699	0.781741973
2521	FUS	0.839900957	0.042013203	0.598437466	0.21983393
2523	FUT1	-1.249549985	0.006146832	-0.55400002	0.556234185
2524	FUT2	2.737088517	0.004324108
2528	FUT6	2.61237629	0.018279323	-0.320199121	0.911165348
5349	FXYD3	2.790554611	0.000922988	0.683662789	0.727476931
53828	FXYD4	-2.672890094	0.044382043	-0.669782519	0.80614122
53826	FXYD6	-1.258215954	0.003990812	-0.082810313	0.941859262
8321	FZD1	-0.812617127	0.040262991	-0.178371673	0.710012093
2535	FZD2	-1.329854412	0.003012268	-0.335239131	0.737871654
7855	FZD5	-1.022806091	0.038240594	-0.604688632	0.347454828
8325	FZD8	-1.538190617	0.00000684	-0.724045228	0.231796638
9846	GAB2	-0.719888514	0.0491452	-0.398591114	0.598645282
11337	GABARAP	-1.520499078	0.03025328	-0.939389669	0.253950822
2550	GABBR1	1.957405813	0.021860651	0.613935288	0.647703401
2564	GABRE	2.152708851	0.00389275	0.723998465	0.62677501
2568	GABRP	2.668448038	0.003947261	-0.111194742	0.971420096
2584	GALK1	-0.730293156	0.020427649	-0.080129746	0.92273599
2588	GALNS	0.801076611	0.016252948	0.293884165	0.713385193
114805	GALNT13	-4.022767868	0.0000255	-1.289953164	0.419841667
79623	GALNT14	1.844960827	0.015294448	0.183234531	0.903788854
374378	GALNT18	-1.052454451	0.002913461	-0.293998723	0.700776394
11226	GALNT6	1.695671423	0.000001	0.244232019	0.842999807
50614	GALNT9	4.200956097	0.008069936	1.451083459	0.558671934
84253	GARNL3	1.127730123	0.004463971	0.648727868	0.282571596
340508	GAS2L1P2	4.527963996	0.021972428	2.032793259	0.577922688
650669	GAS6-AS1	2.570065104	0.00000244	0.984389474	0.295726865
101927167	GATA2-AS1	-1.376160559	0.01354889	-0.970632979	0.355778894
2632	GBE1	-0.865520853	0.013439549	-0.059810492	0.935793102
23464	GCAT	-0.800613714	0.01574381	-0.075938784	0.942360101
145781	GCOM1	-1.748204682	0.024504704	-0.733425062	0.523894369
2662	GDF10	-1.303172992	0.009955933	-1.150701756	0.41331531
8200	GDF5	-1.986083477	0.049621817	-0.654901092	0.836768902
348654	GEN1	0.919777063	0.026695667	0.614515004	0.359129484
26088	GGA1	0.959371892	0.040295029	0.207607715	0.800939988
2678	GGT1	-1.138504006	0.032694059	-0.658687942	0.354885992
124975	GGT6	1.66410506	0.010702285	0.116934019	0.96369676
2690	GHR	-1.299642453	0.03388882	-0.328558291	0.712161046
100126793	GHRLOS	2.333909191	0.025630558	0.493728951	0.679379186
79018	GID4	-0.655349252	0.038123977	-0.356020138	0.31069082
170575	GIMAP1	-1.381244177	0.009026248	-0.949133115	0.055762109
55303	GIMAP4	-1.321101415	0.011321706	-0.752246952	0.102305294
474344	GIMAP6	-1.45791753	0.00300413	-0.644701543	0.226300074
2696	GIPR	2.999904981	0.043641063	1.603627775	0.26379996
2701	GJA4	-1.259726575	0.027446792	-0.30714738	0.800939988
2702	GJA5	-1.66097678	0.016675163	0.351396739	0.8438665
2706	GJB2	2.003024189	0.036154524	1.94284366	0.195490251
2707	GJB3	3.255013647	0.001075503
112937	GLB1L3	4.774646277	0.000023	1.960269035	0.588602769
26035	GLCE	-0.714095676	0.032824358	-0.463969992	0.309912441
2739	GLO1	-1.116607894	0.005932591	-0.43614625	0.460230102
2774	GNAL	1.158782468	0.030664872	0.683204506	0.322968937
2775	GNAO1	2.360083564	0.000286383	0.912977474	0.184729284
2784	GNB3	3.060412977	0.013935871	0.881647079	0.581073246
2791	GNG11	-0.95152913	0.026725103	-0.110929526	0.914696512
80154	GOLGA2P10	2.114817124	0.000264564	0.692040582	0.608599958
55592	GOLGA2P5	2.296251465	0.006443775	0.836337134	0.644535442
647042	GOLGA6L10	2.528471772	0.019748204	1.442560175	0.151853927
643707	GOLGA6L4	2.0934751	0.033055477	0.85158992	0.632828391
374650	GOLGA6L5P	2.274287064	0.020903619	0.696359822	0.594805871
440295	GOLGA6L9	2.157097863	0.001144198	0.211382869	0.90557658
51125	GOLGA7	-0.644857767	0.046511054	-0.193135113	0.684127112
401647	GOLGA7B	1.123363292	0.00822559	0.780047359	0.347680621
643699	GOLGA8N	1.670458635	0.005932591	0.406063988	0.803906539
51280	GOLM1	1.190255644	0.004169203	0.57684266	0.604158687
54856	GON4L	0.809082494	0.040729095	0.266314356	0.699625774
57678	GPAM	-0.854925541	0.006885361	-1.053677382	0.06990705
2719	GPC3	-1.776151416	0.000151657	-0.210823593	0.881868153
56261	GPCPD1	0.989726884	0.005044004	0.208237692	0.795106085
2823	GPM6A	-2.058855914	0.007880885	-0.44456753	0.804455474
2824	GPM6B	-2.027225107	0.000455609	-0.814505541	0.36783792
29933	GPR132	1.275029387	0.031238324	1.302205763	0.080135342
2828	GPR4	-1.229488899	0.000953986	0.358277108	0.829684964
53836	GPR87	5.09370264	0.00000262	-0.008482088	0.999272868
9737	GPRASP1	1.134603943	0.00401584	0.364749011	0.581533697
9052	GPRC5A	-1.40761373	0.010726076	-0.29265495	0.716176538
51704	GPRC5B	-1.121831879	0.008069936	-0.832503211	0.152362275
2875	GPT	1.67936105	0.039650731	0.353020041	0.801765326
2877	GPX2	1.852415957	0.042826038	-0.538146123	0.842752826
2878	GPX3	-2.131139984	0.000104235	-1.167229907	0.1794017
57476	GRAMD1B	1.602937238	0.007058655	-0.043318524	0.96839646
23151	GRAMD4	0.987594156	0.040598112	0.194482061	0.827038619
10750	GRAP	-1.107571558	0.032028444	-0.335973935	0.847928915
64388	GREM2	2.381646542	0.001507387	0.302330869	0.856024462
57822	GRHL3	3.155465147	0.0000202	1.124595419	0.523241567
2890	GRIA1	-2.918669996	0.0000024	-1.314289417	0.367122819
2900	GRIK4	-1.175365511	0.014776115	-0.125048432	0.950097533
2902	GRIN1	2.050659107	0.028686357	1.167779329	0.547349898
2903	GRIN2A	5.148534946	0.00000682	0.792273195	0.696757226
157	GRK3	0.63751504	0.034172539	0.651943478	0.153470107
2916	GRM6	3.649788222	0.029794593	1.17115338	0.311055623
2917	GRM7	5.193022103	0.003548028	2.404991859	0.063613114
56169	GSDMC	3.150558933	0.000122703	1.549239491	0.180697303
1687	GSDME	1.244509135	0.022875561	0.136615976	0.930336661
2932	GSK3B	-0.64891169	0.037603589	-0.213326057	0.719640014
2946	GSTM2	1.410512215	0.046053295	0.687440214	0.58142729
653689	GSTT2B	-1.622929036	0.036442462	0.08702952	0.976883381
100420546	GTF2IP5	4.228900716	0.021281735
101927126	GTF2IP7	4.380966122	0.009851896
2983	GUCY1B1	-0.836794256	0.041321537	-0.118866555	0.897456632
2992	GYG1	-0.702023691	0.023366763	-0.209272542	0.719640014
2995	GYPC	-0.878987062	0.013228168	0.001317134	0.99950548
55506	H2AFY2	0.87461188	0.021596765	0.582091877	0.386459133
664611	H3F3AP2	3.961100447	0.034138566
201562	HACD2	-0.983480642	0.024214832	-0.648844816	0.12221102
84264	HAGHL	2.280345428	0.005944529	1.202307129	0.417833545
3036	HAS1	3.461151961	0.015222158	3.702477757	0.060254954
23354	HAUS5	0.984560414	0.042586633	0.462886951	0.615603223
80868	HCG4B	2.282407907	0.048150053	0.626870275	0.645773414
83933	HDAC10	1.567074697	0.007753115	0.519824235	0.615714186
57493	HEG1	-1.159289523	0.029077277	0.291201683	0.804782649
92797	HELB	1.546349534	0.014525947	0.470925898	0.654876111
400322	HERC2P2	1.821518398	0.043740438	0.710136718	0.592946284
54626	HES2	2.520769131	0.00079684	0.845263608	0.590888255
100505970	HEXDC-IT1	2.080440235	0.041173893	0.335051585	0.898957545
26508	HEYL	-0.788449136	0.043137135	1.041739572	0.253571343
57467	HHATL	4.343196616	0.0000805	1.986470967	0.568944272
64399	HHIP	-2.111196262	0.042580283	-0.639910184	0.617053338
646576	HHIP-AS1	-1.784075572	0.001501326	-1.254904309	0.252026739
11148	HHLA2	2.028099734	0.046511054	0.651724691	0.778548942
51751	HIGD1B	-0.967081019	0.036752766	-0.115348092	0.937177038
373861	HILS1	4.452389107	0.016102317	-0.971830974	0.574158661
28996	HIPK2	-0.852462845	0.011095856	0.038260037	0.975712438
3007	HIST1H1D	2.255657934	0.0491452	-1.012290562	0.662455048
8363	HIST1H4J	3.371692632	0.022161493	1.235197791	0.517224185
440689	HIST2H2BF	1.641817451	0.036219933	-0.547621802	0.808931648
284459	HKR1	1.057500363	0.015201495	0.306024988	0.715768381
3105	HLA-A	-0.936007781	0.032200235	-0.2286201	0.770575427
3133	HLA-E	-1.085360775	0.019990299	-0.369775938	0.566365147
3135	HLA-G	-3.716033004	0.000104235	-0.626518139	0.793672726
352962	HLA-V	-2.07742811	0.000820733	-1.4823796	0.124052456
3142	HLX	-1.535288488	0.001039994	-0.27240885	0.741709081
8091	HMGA2	5.21228432	0.001499612	2.025529151	0.320484427
646993	HMGB3P24	3.188405322	0.015201495	-0.791348984	0.685112135
3156	HMGCR	-1.487525944	0.002994173	-0.46550005	0.37993733
3157	HMGCS1	-1.805028561	0.006146832	-1.059523021	0.096624206
3150	HMGN1	0.61653422	0.000982983	0.356577133	0.276404238
9324	HMGN3	0.768254753	0.014330349	0.097419484	0.932703863
284293	HMSD	-1.597098465	0.01678911	-0.188685895	0.915011144
3174	HNF4G	3.115417587	0.011107579	0.665193265	0.848205413
144983	HNRNPA1L2	0.901185867	0.047869991	0.013350586	0.989330793
344697	HNRNPA1P21	3.589632203	0.031238324	1.448960862	0.390508943
9987	HNRNPDL	0.854782508	0.021241051	0.422405595	0.362028834
3187	HNRNPH1	1.290108646	0.014614106	0.54311	0.461561213
9455	HOMER2	1.014125486	0.0375197	-0.023753051	0.98908296
84525	HOPX	-1.392539136	0.020929948	-0.653399671	0.300255493
3215	HOXB5	-1.254312627	0.005085413	-0.221041254	0.799567527
3241	HPCAL1	-1.197115541	0.00042213	-0.832844508	0.321022721
89781	HPS4	0.835844677	0.035543094	0.02330923	0.980444651
60495	HPSE2	2.595388469	0.00270346	0.712953856	0.608613576
100874343	HS1BP3-IT1	2.256111404	0.02288715	0.745814361	0.672218405
9956	HS3ST2	1.418428744	0.006933353	-0.215568312	0.90882
3290	HSD11B1	-1.651620549	0.001283523	-0.626474535	0.348747606
3292	HSD17B1	1.083243899	0.04624962	0.165188928	0.875004355
51144	HSD17B12	-1.077071041	0.030279099	-0.203762118	0.8095227
3295	HSD17B4	-0.667512671	0.030104769	-0.62946641	0.079776068
391081	HSD3BP5	-1.983767804	0.008069936	-1.610494046	0.259617272
84941	HSH2D	1.76809744	0.014603013	0.876915512	0.481622573
3311	HSPA7	2.30337867	0.037334914	1.298212109	0.494889911
101928612	HSPC324	-1.77508537	0.019335987	-0.714301077	0.675028738
3373	HYAL1	-1.509961872	0.005055092	-0.778140342	0.309426263
25764	HYPK	2.068674518	0.027446792	0.410377926	0.757054062
3384	ICAM2	-1.312705336	0.000999359	-0.083978632	0.95234854
29851	ICOS	1.749713589	0.042253392	0.821947342	0.600548862
100506299	ID2-AS1	2.356078565	0.025570198	-0.484042588	0.845296651
3422	IDI1	-1.108340231	0.002674429	-0.506357757	0.366005564
3424	IDSP1	4.701823681	0.014525947	0.430656412	0.870603656
3454	IFNAR1	-0.838856528	0.021356154	-0.059713308	0.958941956
338376	IFNE	5.35972417	0.021050077
11020	IFT27	1.120960147	0.009333762	0.832446614	0.376667225
3476	IGBP1	-0.645039876	0.024604357	-0.747761098	0.227366348
3485	IGFBP2	0.817386788	0.040729095	1.105228915	0.226858926
255130	IGFBP7-AS1	3.3008829	0.032434547	1.670301462	0.362329822
374918	IGFL1	4.936106401	0.005453257	1.443905493	0.726955635
147920	IGFL2	6.997111748	0.00000101	0.377864997	0.906889611
444882	IGFL4	4.402895307	0.015522227	0.336977953	0.929313646
3493	IGHA1	2.066306168	0.033625633	1.674361047	0.108846756
3494	IGHA2	2.488086967	0.016515786	2.176440482	0.129604749
3501	IGHG2	2.202941319	0.03145514	2.127731045	0.144185527
3505	IGHGP	2.712600388	0.002614169	1.566542776	0.256090277
28478	IGHJ3P	3.39006897	0.021901462	1.453820715	0.452777591
28475	IGHJ6	3.452647134	0.04781778	1.691581553	0.506467149
28467	IGHV1-24	2.423126747	0.026695667
28454	IGHV2-70	2.712185027	0.040231329
28442	IGHV3-23	2.061288952	0.049966214	0.008796776	0.998717963
28426	IGHV3-43	4.906980743	0.032350781	0.588165809	0.835107473
3514	IGKC	2.174099703	0.021366549	1.612958999	0.252063049
28947	IGKJ4	3.869116401	0.022487633
28946	IGKJ5	4.044207417	0.043740438
28937	IGKV1-17	2.428409747	0.029794593	3.059427585	0.353946052
28299	IGKV1-5	2.100526955	0.000637281	1.420911557	0.359227769
28941	IGKV1-9	3.572453716	0.000776536	1.812211909	0.503901797
28893	IGKV1D-39	2.627096047	0.031840441
28921	IGKV2-28	2.60916942	0.044083983
28883	IGKV2D-28	2.617198659	0.049930606	2.41115068	0.103985998
28914	IGKV3-11	2.643431833	0.021417552
28913	IGKV3-15	2.284893744	0.041448628
28832	IGLJ2	2.896003063	0.017756117	0.940886772	0.741757766
285313	IGSF10	-1.351551989	0.016452098	-0.583726335	0.429280825
57549	IGSF9	3.558787063	0.000001	1.05769127	0.498421281
22997	IGSF9B	2.185798945	0.00449398	1.031963879	0.421898154
3549	IHH	-1.383988842	0.019846497	0.699357309	0.701366882
3551	IKBKB	1.013206608	0.040421897	0.297517084	0.694163459
53833	IL20RB	2.56998907	0.0171077	0.159264542	0.936078571
11009	IL24	2.004059465	0.008726694	1.243627545	0.225939791
133396	IL31RA	2.777205116	0.010991412	2.23927081	0.251768125
3609	ILF3	0.924782064	0.03296169	0.452007402	0.410141234
389119	INKA1	-1.027803407	0.0491452	-1.006605265	0.267815949
11185	INMT	-1.325229324	0.04397546	-1.013107697	0.241777426
83444	INO80B	2.465281322	0.021755318	0.734922903	0.658452301
3635	INPP5D	0.924721539	0.021887799	0.051924182	0.971754812
3638	INSIG1	-1.397934731	0.004774741	-0.520827605	0.516986205
100131897	INSYN2B	2.888693811	0.045719499
65123	INTS3	0.919761513	0.039178082	0.20465697	0.841756377
203522	INTS6L	1.226928624	0.042723784	0.444706483	0.715756193
27152	INTU	1.107157633	0.012589258	0.750733168	0.34780275
26034	IPCEF1	1.263034725	0.001060318	0.2599581	0.754680937
55721	IQCC	1.256425361	0.025138021	0.33823843	0.808394889
23096	IQSEC2	0.682284258	0.015192864	-0.074178358	0.903830057
3661	IRF3	1.15001426	0.047710466	0.387040139	0.673569054
3662	IRF4	1.919521878	0.037260406	1.479286817	0.072263233
10379	IRF9	1.827781329	0.025008026	0.66095891	0.573525892
81689	ISCA1	-0.64659459	0.02726816	-0.027113487	0.971420096
140862	ISM1	1.137306925	0.030104769	0.796717961	0.467201212
3679	ITGA7	2.022303581	0.000001	1.640145918	0.06289161
3687	ITGAX	2.126247743	0.000670464	0.112088852	0.937166578
26548	ITGB1BP2	2.040499224	0.019275542	0.592199441	0.663280125
3691	ITGB4	1.687900777	0.000879208	0.291285394	0.884704377
3696	ITGB8	1.295008792	0.015399916	0.536367009	0.675093584
3697	ITIH1	3.43666884	0.043721626	1.04683113	0.439883533
55600	ITLN1	3.310542542	0.002939595	-0.074157996	0.988872216
142683	ITLN2	-4.790420687	0.003372109	-3.653456253	0.06228458
9452	ITM2A	-1.301576723	0.004331485	0.213243042	0.848480997
223075	ITPRID1	6.140648757	0.00000579	1.223110373	0.550924798
6744	ITPRID2	-0.761436201	0.016719459	-0.1959005	0.802406107
162073	ITPRIPL2	-0.915776166	0.009567315	0.105705641	0.933355062
3714	JAG2	1.031659406	0.046562104	-0.095469734	0.936360682
84522	JAGN1	-0.78874594	0.000670464	-0.388345469	0.421139989
3716	JAK1	-0.689518318	0.041104078	-0.146122863	0.884659043
3720	JARID2	0.678681892	0.012271004	-0.073364133	0.916854576
57608	JCAD	-1.390717097	0.037499558	-0.338769267	0.773754402
100137047	JMJD7	2.15360225	0.048273554	-0.614427426	0.603538267
8681	JMJD7-PLA2G4B	2.274182255	0.042253392	-0.05160183	0.980444651
256949	KANK3	-0.985633876	0.048775088	-0.641101296	0.432359167
102723508	KANTR	1.54834954	0.00237265	0.057226518	0.974387956
2648	KAT2A	1.442512196	0.040393596	0.785545427	0.374298214
3748	KCNC3	1.563675868	0.003842894	0.387216723	0.42566855
170850	KCNG3	-2.588970294	0.036857904	-0.143634967	0.963658206
3757	KCNH2	1.372440384	0.022875561	0.108411859	0.925767169
27133	KCNH5	5.891958328	0.011232785	-2.379293777	0.530944409
131096	KCNH8	4.016412004	0.000491374	2.046562302	0.059082748
3770	KCNJ14	1.862045509	0.006204483	1.289718071	0.124561755
56660	KCNK12	3.985002553	0.008069936	-0.204169109	0.935987248
3776	KCNK2	2.997927549	0.019921245	0.360431863	0.933379196
3778	KCNMA1	1.859794911	0.0000143	0.324943991	0.752958587
3779	KCNMB1	1.209539615	0.028499486	0.704007514	0.399636041
27345	KCNMB4	-1.588249301	0.020217476	-0.775950168	0.627213656
3783	KCNN4	2.618630951	0.000162214	0.772654721	0.528065607
284252	KCTD1	1.101230458	0.009426307	0.70832753	0.52359073
154881	KCTD7	0.992943206	0.00514732	-0.028669708	0.978391345
386617	KCTD8	4.479528664	0.02103378	2.540096429	0.156453483
22889	KHDC4	1.525613189	0.001529559	0.295245901	0.822226228
9674	KIAA0040	-1.017603556	0.000922988	0.077583962	0.959177254
9851	KIAA0753	0.726634743	0.02740724	0.409062579	0.61271717
10749	KIF1C	-0.70330943	0.011743611	-0.251252222	0.618638353
3798	KIF5A	2.376583505	0.035095284	1.292817361	0.201155806
22920	KIFAP3	-0.774734485	0.013525571	-0.007818251	0.992189322
84634	KISS1R	5.203492839	0.010530841	2.433115387	0.133234971
4254	KITLG	-1.19667234	0.033333508	-0.641349172	0.082347649
9365	KL	-1.41845196	0.039629058	0.201887907	0.903329089
8462	KLF11	-0.924713495	0.018150418	-0.54080328	0.441137021
51274	KLF3	-0.729378624	0.007369504	-0.301354254	0.476210065
79667	KLF3-AS1	2.180552884	0.033893822	0.467410151	0.833686014
54758	KLHDC4	1.132519585	0.047717993	0.470559651	0.512073783
114818	KLHL29	0.61087598	0.032434547	0.022349806	0.975876753
89857	KLHL6	1.362033285	0.001832591	0.513201777	0.528115987
5650	KLK7	2.592573293	0.045782811	0.684197577	0.78968074
10748	KLRA1P	1.894587783	0.038240594	0.653033977	0.573525892
84787	KMT5C	1.629381744	0.038598947	0.73684549	0.420760116
79412	KREMEN2	2.387296332	0.036576717	1.044547244	0.418855146
3860	KRT13	2.67631634	0.00369033
3861	KRT14	9.839698619	0.000001
3866	KRT15	4.37679064	0.00000281
3868	KRT16	7.338069913	0.001722415	0.433415427	0.944769026
3872	KRT17	4.144569556	0.002440374	2.089587601	0.424781237
25984	KRT23	2.849506802	0.004331485	1.045432773	0.683842944
3852	KRT5	5.819854563	0.00042213
3853	KRT6A	8.362109392	0.000001
3854	KRT6B	5.402318334	0.01795055
109729127	KRT7-AS	2.256328046	0.030524598	1.320582619	0.081090488
8844	KSR1	1.20909324	0.033026205	0.732901246	0.268293673
26013	L3MBTL1	1.805190449	0.020427649	0.421762001	0.829684964
284217	LAMA1	1.351627922	0.007321573	1.066350625	0.187939342
3912	LAMB1	-0.879538143	0.033169898	0.621820578	0.50660663
3915	LAMC1	-1.340406482	0.008401247	-0.200931259	0.842788887
10319	LAMC3	-1.291248368	0.033129161	0.803831849	0.602486073
3920	LAMP2	-0.79955459	0.041356806	-0.59694221	0.330745711
27074	LAMP3	-1.478636818	0.039804536	-0.75778923	0.487060427
120071	LARGE2	1.465363963	0.024822723	0.370100936	0.785879957
85474	LBX2	2.172716658	0.042241092	0.444583712	0.811184807
3934	LCN2	1.96004059	0.027163356	1.294422924	0.444376398
401562	LCNL1	3.073340116	0.043219157	0.759148182	0.713351334
11155	LDB3	1.954417626	0.003740605	-0.152851379	0.95041517
401944	LDLRAD2	1.248193913	0.025165592	0.409198494	0.595572426
753	LDLRAD4	0.901413696	0.031988216	1.011577859	0.055546628
114823	LENG8	1.81004691	0.037410293	0.416078786	0.777602918
653499	LGALS7B	9.062166971	0.000001
654346	LGALS9C	5.200964552	0.000982983	-0.783921799	0.800939988
55203	LGI2	2.080856888	0.008401247	1.769522043	0.136403988
59352	LGR6	1.875613608	0.001956973	0.217514018	0.923313296
3973	LHCGR	4.579071107	0.016981778	1.397471674	0.598873556
89884	LHX4	1.915511514	0.044069416	0.571329721	0.677235717
11024	LILRA1	-1.627667033	0.044194376	-0.646914531	0.710396354
11027	LILRA2	-0.823125353	0.049368514	-1.344853086	0.051868939
353514	LILRA5	-1.376687052	0.000248157	-0.412297284	0.809755078
11006	LILRB4	1.668165335	0.012737731	0.007073485	0.99707912
10990	LILRB5	1.460581852	0.035434118	-0.422376089	0.684811746
22998	LIMCH1	-1.158280683	0.040114936	-0.460009797	0.659871401
91750	LIN52	-0.81895499	0.031127033	-0.359383523	0.458060192
79854	LINC00115	2.025488197	0.027446792	0.160026184	0.917032852
727699	LINC00163	-2.034095306	0.000737579	-1.060738589	0.399636041
285908	LINC00174	1.823834951	0.021825596	0.462392407	0.657905843
257103	LINC00205	1.067636079	0.048070693	0.907903344	0.160526299
349114	LINC00265	2.108706482	0.040761028	0.908167024	0.514777806
100506697	LINC00327	1.966917396	0.033931025	1.351811786	0.150156388
646113	LINC00643	4.357394016	0.025066031	2.591870445	0.284770196
643529	LINC00865	1.16055889	0.007571277	-0.248394508	0.849898363
100131434	LINC00893	2.713839233	0.007716909	0.838731565	0.592331117
100272228	LINC00894	1.920861301	0.040497417	0.173678618	0.930336661
100287314	LINC00941	1.760323666	0.027446792	0.560935387	0.713385193
100292680	LINC00942	4.141750857	0.038438228	0.104484757	0.978391345
400946	LINC00954	2.582983151	0.007144952	0.731668051	0.637215591
100128822	LINC01003	-0.907818482	0.011011504	-0.667579522	0.337524798
338799	LINC01089	1.970616301	0.046511637	-0.228473717	0.911007057
440894	LINC01123	1.949849663	0.005959034	0.359861258	0.773754402
106144584	LINC01290	-1.507489713	0.037603738	-0.378660063	0.879086729
731656	LINC01348	3.036656788	0.011534261	0.843973623	0.461886734
100996511	LINC01355	2.809632421	0.016148774	0.873799394	0.460430848
103352539	LINC01410	1.430549261	0.023791694	-0.4763469	0.472203479
401561	LINC01451	4.576104	0.0000883	0.111582148	0.974660039
102724312	LINC01770	1.300723443	0.048059247	0.55497493	0.662552111
102724279	LINC01835	3.40465703	0.01461809	0.993435402	0.75420712
105371919	LINC01977	4.104977269	0.042555869
101927123	LINC02016	-6.294731281	0.000001	-2.486562113	0.637084089
101929450	LINC02099	4.906022092	0.00862674	2.206426559	0.385204536
105371416	LINC02166	2.107656257	0.031100425	1.676364115	0.284085133
101927905	LINC02449	1.768009924	0.044383881	0.652996184	0.394326221
100422737	LINC02532	4.923565386	0.003437606	1.334707874	0.656382831
101927686	LINC02541	2.484787064	0.015294448	1.168068031	0.623935715
101930164	LINC02555	-2.263812051	0.0294844	-1.396550777	0.177405489
200879	LIPH	-1.302155333	0.008539029	-1.204049443	0.126309161
55716	LMBR1L	1.565280789	0.029977725	0.351279652	0.755256348
4005	LMO2	-1.006109167	0.016119256	-0.38268022	0.524221413
4008	LMO7	-1.066332659	0.048219654	-0.216547703	0.851423192
4010	LMX1B	2.652970879	0.032350781	0.846181849	0.771279965
222484	LNX2	-1.093090825	0.008962971	-0.36988108	0.534793744
84171	LOXL4	1.326139675	0.028324737	-0.252855424	0.873849279
10162	LPCAT3	-0.840323309	0.0328969	-0.633649989	0.110160432
254531	LPCAT4	1.090592485	0.024241147	0.160166356	0.898630546
78999	LRFN4	1.290594233	0.030756555	0.307841496	0.740176198
4040	LRP6	-0.841322298	0.049368514	-0.172682298	0.851423192
389816	LRRC26	2.663691659	0.03925314
80313	LRRC27	1.052964613	0.008982932	0.396305577	0.719777042
115399	LRRC56	1.695524863	0.012301263	1.403045043	0.283076724
388886	LRRC75B	1.143187082	0.027356151	0.012625353	0.994532024
646168	LRRC77P	2.889362254	0.037556044	1.647795338	0.361955148
79705	LRRK1	0.825308504	0.013429763	0.364160522	0.497247494
54674	LRRN3	-1.994157606	0.007716909	-1.296963971	0.275871106
164312	LRRN4	-1.8434751	0.00263504	0.632154666	0.577181615
51691	LSM8	0.744176077	0.021887799	0.081002489	0.88961933
56413	LTB4R2	1.792044308	0.014510361	0.323160022	0.859578125
220064	LTO1	1.133069397	0.038265792	0.144441359	0.931171705
55692	LUC7L	1.707365125	0.023322214	0.749671271	0.418087489
51747	LUC7L3	1.365306081	0.005505279	0.191693644	0.861201161
541468	LURAP1	1.404367886	0.036490638	-0.06718871	0.975101087
286343	LURAP1L	-0.964662699	0.000156888	-0.290199981	0.655485342
8581	LY6D	9.58822968	0.000001
58496	LY6G5B	1.964742744	0.022811015	0.392520065	0.833686014
116372	LYPD1	2.076057401	0.035366651	1.096047716	0.561841117
27076	LYPD3	1.951548527	0.016171231	0.184506566	0.937482449
284348	LYPD5	-2.107702786	0.0000048	0.58649872	0.62422731
10894	LYVE1	-2.108923987	0.001687674	-0.502158871	0.674467211
84944	MAEL	4.468967288	0.011699868
728239	MAGED4	3.130689178	0.032350781	0.473865242	0.867793414
28986	MAGEH1	-0.8763079	0.00214952	-0.28418087	0.419439827
79568	MAIP1	-0.664704686	0.044235351	-0.227512047	0.627163537
4118	MAL	-1.198281062	0.019233378	-0.549979722	0.407263062
256691	MAMDC2	-1.209145651	0.045719499	-0.902842503	0.22598059
158056	MAMDC4	1.962766956	0.042252512	1.088232112	0.310952679
79694	MANEA	-1.168214156	0.027446792	-0.415247912	0.534335097
4128	MAOA	-1.845782557	0.000419267	-1.017970653	0.070823298
4133	MAP2	-1.54050454	0.003101627	0.182527345	0.908276852
9020	MAP3K14	1.135792158	0.046129635	0.590420499	0.44281523
225689	MAPK15	2.584769368	0.02067938	2.089781202	0.177219393
5595	MAPK3	-0.750081295	0.0000433	-0.409969172	0.133263957
23162	MAPK8IP3	1.967224141	0.036752766	0.611189308	0.580080279
23005	MAPKBP1	0.951218085	0.018842272	0.445522739	0.415270576
4082	MARCKS	-0.753153315	0.046717714	0.189180772	0.574158661
153562	MARVELD2	-1.376268609	0.000455609	-0.564907655	0.246178016
10747	MASP2	1.667271791	0.027242275	-0.148554199	0.911735832
23031	MAST3	0.832859413	0.039086761	0.050792028	0.959851814
100129196	MATN1-AS1	1.819155175	0.033122865	0.850366998	0.581170856
4148	MATN3	-1.71716326	0.010319795	-0.308331483	0.813494941
9782	MATR3	1.728497427	0.021151504	0.666702371	0.274209069
4151	MB	4.077340211	0.000589346
154141	MBOAT1	0.965889079	0.024355197	0.412374209	0.727298425
4168	MCF2	4.120983177	0.044235351	-0.277698546	0.941859262
23101	MCF2L2	1.40633704	0.04069677	0.481621456	0.801337019
345643	MCIDAS	3.103060988	0.043397784	0.634982501	0.908149049
63933	MCUR1	-0.722200826	0.021604359	-0.530763809	0.245141362
4194	MDM4	1.27036596	0.020569711	0.116326936	0.928965531
10873	ME3	1.260366689	0.035864518	0.624153556	0.387113505
4212	MEIS2	-0.80290657	0.025570949	-0.429413566	0.486837198
257468	MEIS3P2	1.883412057	0.026433715	-0.15739001	0.950341365
4241	MELTF	1.378067602	0.04367476	0.698758307	0.387113505
4222	MEOX1	2.77829098	0.00043183	1.644347221	0.241866214
10988	METAP2	-0.651543719	0.037922874	-0.121628733	0.863566032
25840	METTL7A	-0.918803572	0.044741994	-0.736904817	0.215870059
51108	METTL9	-0.653208978	0.016020222	-0.083787024	0.895314442
4238	MFAP3	-1.087435416	0.019990299	0.31205618	0.670231151
4242	MFNG	-0.838934858	0.023747363	-0.417229542	0.527045667
126321	MFSD12	0.745334243	0.041129741	0.300663873	0.313105462
105371130	MFSD13B	3.670209207	0.03952384	0.40108418	0.856635518
84278	MFSD14C	0.882992496	0.025220621	0.241949144	0.713241535
8972	MGAM	-1.378543509	0.033951685	-1.481768666	0.368076501
11320	MGAT4A	-0.622482052	0.040114936	-0.11383176	0.900994877
57553	MICAL3	0.916856825	0.028563414	0.708400112	0.172617067
79778	MICALL2	1.679670089	0.045580321	1.020133603	0.180154788
58526	MID1IP1	-1.046530461	0.001795709	-0.748729971	0.057052137
284889	MIF-AS1	1.821360426	0.041394872	0.054458828	0.981052933
9562	MINPP1	-0.666633773	0.023555338	-0.19772709	0.691524829
406937	MIR145	5.038094083	0.0000581	0.379338636	0.877240442
406941	MIR149	6.245067632	0.0000515	1.75332317	0.432973315
114614	MIR155HG	2.486836023	0.040262991	0.979721682	0.284948219
406962	MIR186	4.015461503	0.003809683	1.024204672	0.446518836
642587	MIR205HG	4.92361077	0.008448645	0.591191005	0.897263907
104457406	MIR222HG	2.463155645	0.01634482	0.66174467	0.476582831
554202	MIR31HG	6.168713416	0.000692033
106614088	MIR34AHG	2.741653846	0.005123205	1.405928236	0.068697164
100500850	MIR3682	3.836295973	0.001941586	1.404116417	0.137928992
553103	MIR3936HG	1.277566065	0.013342806	0.362486796	0.649299281
100616162	MIR4483	5.111222514	0.030914087	2.158022511	0.469613235
100616249	MIR4768	4.919957914	0.042826038	0.789265871	0.800131965
81571	MIR600HG	1.73521899	0.026675755	0.377730687	0.793885687
102465910	MIR6859-3	3.549436007	0.041445621	0.84873753	0.719777042
102465882	MIR8089	-3.839331888	0.041981476	-2.690101715	0.284198289
8569	MKNK1	0.88095356	0.028324737	-0.032289365	0.977216301
23209	MLC1	-0.953312401	0.038240594
10962	MLLT11	1.748139269	0.005250674	1.115755597	0.088174759
4312	MMP1	4.359443377	0.044145106	0.185241432	0.975426578
4319	MMP10	5.714531663	0.000290176	3.084947595	0.193481866
4322	MMP13	6.45503491	0.000001	-0.584014674	0.922728908
4325	MMP16	2.439998321	0.006095552	1.231665982	0.407191116
4316	MMP7	4.246141976	0.000001	0.403936888	0.929591129
4318	MMP9	1.934533533	0.037192831	-0.144952562	0.96369676
22915	MMRN1	-1.562031747	0.010696974	-0.807203263	0.320484427
79812	MMRN2	-0.904578014	0.014604576	-0.250825376	0.782126241
80168	MOGAT2	4.519551879	0.021496901
150291	MORC2-AS1	3.841241049	0.026038169	0.224754668	0.937482449
79906	MORN1	1.560741111	0.008815052	1.188981775	0.330354074
4353	MPO	-1.528773014	0.020205498	-2.815612337	0.072056992
4355	MPP2	0.996638123	0.049419111	0.446785137	0.651835385
64398	MPP5	-0.844959821	0.02181155	-0.39458852	0.450615141
339766	MROH2A	4.011743212	0.009425409	2.77842651	0.368076501
374977	MROH7	2.765224078	0.028841101	1.009821832	0.515022387
124995	MRPL10	-0.649803701	0.043506709	-0.546306057	0.186027611
64928	MRPL14	-0.674397238	0.023366763	-0.254372871	0.735339951
84311	MRPL45	-0.669648501	0.042241092	-0.333086396	0.50713141
55168	MRPS18A	-0.805408207	0.030618692	-0.210573166	0.662637237
28957	MRPS28	-0.814276244	0.03862769	-0.013281545	0.989330793
92259	MRPS36	-0.62123197	0.031238324	-0.686730979	0.133263957
10335	MRVI1	1.845081233	0.000307004	1.098010626	0.08674337
931	MS4A1	2.71810652	0.021027835
84689	MS4A14	1.580963709	0.028910385	-0.79345159	0.500717228
932	MS4A3	-2.948088621	0.028874668
6307	MSMO1	-2.123478932	0.00033718	-0.633325695	0.443033853
4478	MSN	-0.752688094	0.027759317	0.203023029	0.830273407
4485	MST1	1.593996855	0.039801078	0.859608369	0.514777806
4486	MST1R	1.050663742	0.034459563	0.073228717	0.960932645
2660	MSTN	3.08647743	0.025200194	0.985080939	0.445176869
100129405	MSTO2P	2.306306647	0.031498172	0.304832264	0.832384157
4504	MT3	4.413970192	0.028499763
9112	MTA1	0.961388857	0.048634277	0.338823439	0.627882521
64779	MTHFSD	0.757935348	0.027298833	0.17965038	0.785275168
10903	MTMR11	0.820001961	0.027469746	0.469540325	0.460430848
4552	MTRR	-0.942653301	0.015190994	-0.240826209	0.771869548
4547	MTTP	2.52443818	0.011034012	2.361525121	0.095904179
56667	MUC13	6.090601658	0.005879312	2.395604321	0.241862974
143662	MUC15	-1.797585587	0.021420146	-1.057448291	0.564199757
94025	MUC16	4.514259872	0.000001
200958	MUC20	1.748252966	0.046959629	0.216151555	0.889709961
111753249	MUC20-OT1	2.277923929	0.00214952	-0.039608096	0.982781207
651714	MUC20P1	2.808983137	0.013588156	1.255870307	0.330721729
4585	MUC4	3.921896719	0.0000265	1.628247931	0.367956482
727897	MUC5B	4.684286775	0.00027027	1.075853557	0.785881383
4588	MUC6	2.932999739	0.000205003	-0.917241127	0.604736867
4600	MX2	1.425519888	0.021178852	0.565437646	0.424292773
10514	MYBBP1A	0.994054394	0.009727494	0.609176978	0.203809391
4608	MYBPH	5.415203275	0.004108381	1.045050897	0.711501203
80177	MYCT1	-1.122617095	0.001120734	-0.472678897	0.35131132
4629	MYH11	1.583753337	0.011539028	0.582552377	0.583172274
4620	MYH2	-3.587739826	0.03270047	1.926360776	0.244743589
4621	MYH3	1.775262742	0.042015339	0.796682365	0.512073783
10627	MYL12A	-0.867679355	0.010872882	-0.337861835	0.542368032
103910	MYL12B	-0.66047785	0.035672287	-0.21877213	0.691524829
100885782	MYO16-AS1	-2.773863958	0.00395126	-1.072948319	0.521360943
80179	MYO19	1.256020575	0.020682059	0.554340769	0.419348641
4642	MYO1D	-0.708551744	0.01272839	-0.062093875	0.944179923
8736	MYOM1	1.600508585	0.013657531	0.390650589	0.713374347
745	MYRF	-2.659433329	0.0000137	-0.981143861	0.573699841
114803	MYSM1	0.888592109	0.002932085	0.372237093	0.55190552
100820829	MYZAP	-1.717264672	0.024572126	-1.048626098	0.384138469
7593	MZF1	1.440265629	0.044382043	0.475301854	0.675028738
10443	N4BP2L2	0.67156036	0.009026248	-0.007905854	0.994309333
23138	N4BP3	-1.806206604	0.000205003	-0.43717387	0.693849391
79829	NAA40	1.180355378	0.023460981	0.286053372	0.801235954
101056700	NADK2-AS1	4.399974174	0.038240594
55191	NADSYN1	1.138780738	0.027446792	0.297718179	0.700309536
340719	NANOS1	-2.050877725	0.0000859	-0.973925049	0.326689604
4673	NAP1L1	-0.799418104	0.04328721	-0.39478069	0.538857795
111082991	NARF-AS1	3.637398171	0.036752766	0.041264557	0.985017177
256302	NATD1	-0.672269128	0.047467217	-0.573360361	0.407262191
200030	NBPF11	1.137858528	0.01417231	0.044651914	0.975867058
101929780	NBPF25P	2.27837596	0.005335826	1.062569317	0.260011534
728841	NBPF8	1.497257916	0.021755318	0.508966952	0.655450912
4684	NCAM1	1.395380308	0.008626343	1.279100699	0.095916138
100874001	NCBP2-AS1	4.117783112	0.010245266	0.549012649	0.726043113
100302751	NCLP1	3.811881151	0.037358213	-1.085133968	0.46263409
80762	NDFIP1	-0.777968008	0.019748204	-0.278637045	0.547218039
3340	NDST1	-0.834692914	0.0341888	-0.522864444	0.11201559
283131	NEAT1	1.921708389	0.017342262	0.618462017	0.570733941
10529	NEBL	-1.779521335	0.0000361	-1.137766276	0.096318915
5818	NECTIN1	1.615435642	0.000532848
25945	NECTIN3	-1.533499219	0.009566182	-0.724779748	0.379696866
81607	NECTIN4	1.957328494	0.005891786	0.700835601	0.586572942
4734	NEDD4	-0.847287737	0.021281735	0.217032444	0.816648877
140609	NEK7	-1.097761343	0.037603589	-0.182759298	0.851772302
4745	NELL1	5.122066498	0.003342641	2.938711609	0.11105621
81831	NETO2	-1.498644724	0.025617873	0.550386636	0.492727894
4758	NEU1	-0.703559446	0.001643291	-0.538590859	0.095568676
10825	NEU3	0.987715899	0.011249148	-0.130861101	0.873824515
23114	NFASC	1.136729312	0.001643291	0.800840579	0.12501956
84807	NFKBID	1.703647646	0.046717714	1.673731533	0.101956669
100130557	NFYC-AS1	2.248276184	0.017914194	0.29896937	0.861201161
4804	NGFR	1.630089947	0.000432586	1.98659208	0.080095928
4810	NHS	1.755804954	0.003043499	0.136607357	0.953045805
348938	NIPAL4	2.539198131	0.049103572	1.780511955	0.130865645
11188	NISCH	0.980081984	0.040118671	0.115138004	0.918960869
4820	NKTR	1.298054011	0.020776965	0.23134218	0.863685306
22861	NLRP1	1.366952685	0.028571318	0.150700652	0.908395769
4826	NNAT	1.371326411	0.037499558	0.181900332	0.896940199
84273	NOA1	-0.674273387	0.009114581	-0.375857583	0.534335097
55035	NOL8	0.81995543	0.001342626	0.082287173	0.857774366
100271700	NONOP2	0.992860459	0.046649894	0.842598971	0.382565477
10811	NOXA1	2.011975943	0.033055477	0.245359272	0.882782942
266743	NPAS4	4.790482795	0.010771454	1.445507435	0.177759399
27031	NPHP3	0.965032512	0.044397834	0.097096776	0.948995425
4868	NPHS1	5.280014181	0.000982983
100288332	NPIPA5	3.394190325	0.002179245	0.975390708	0.586589651
440353	NPIPB12	2.168239283	0.0328969	0.070053211	0.975101087
440345	NPIPB4	1.954788072	0.040465643	0.436299093	0.736176228
100132247	NPIPB5	1.620132928	0.028250016	0.220856319	0.903870319
728741	NPIPB6	4.439934248	0.023769639	0.277560827	0.92004035
4883	NPR3	-2.406098097	0.000144166	-1.012981667	0.271473843
100996758	NPY4R2	3.608540655	0.004295751	0.227298565	0.949028086
1728	NQO1	-1.142070198	0.001342626	-0.668819352	0.590888255
7182	NR2C2	0.622899636	0.042723784	0.322430379	0.499103615
7026	NR2F2	-0.759183733	0.009072958	-0.566659331	0.048407221
51299	NRN1	-1.156623719	0.005505279	-0.608115276	0.388154832
50814	NSDHL	-0.796941711	0.012266354	-0.295243086	0.554072904
27065	NSG1	2.759571858	0.000432773	1.519141718	0.274192471
26012	NSMF	0.896035865	0.022626799	0.577306033	0.128958794
4908	NTF3	1.258680494	0.021420146	1.319054058	0.133728349
4909	NTF4	2.044466068	0.010652348	0.524286578	0.72777834
9423	NTN1	1.493827901	0.004166555	0.545500772	0.708233343
4917	NTN3	4.333441961	0.006196414	1.017532249	0.267815949
22854	NTNG1	-1.46320679	0.044327274	0.877396242	0.531882555
170685	NUDT10	2.531306503	0.022178315	0.706277612	0.751099627
55270	NUDT15	-0.778076765	0.002305928	-0.35279864	0.577995399
200035	NUDT17	1.17311205	0.040695086	0.804671653	0.352497102
23225	NUP210	0.974468241	0.00020314	0.196519514	0.791771279
348995	NUP43	0.650644955	0.023769553	-0.058969108	0.957873608
100506714	NUP50-DT	1.460020754	0.049666084	0.558838419	0.699832041
10896	OCLM	3.154692068	0.02229017	0.805484808	0.613021915
100506658	OCLN	-1.625977473	0.001509236	-1.087889234	0.059572219
57489	ODF2L	0.911941933	0.026231435	0.655785064	0.36783792
440836	ODF3B	1.769884572	0.007571277	1.39634593	0.136891837
4967	OGDH	-0.612846013	0.006736974	-0.163442889	0.714685258
55753	OGDHL	2.619667955	0.020066641	1.507959345	0.604485509
8473	OGT	1.281050708	0.003900162	0.528201552	0.450141135
169611	OLFML2A	-1.487044466	0.0000483	-0.459842001	0.566661754
56944	OLFML3	-1.07623866	0.005900048	0.268543314	0.712106623
94233	OPN4	4.702938438	0.015652123
79473	OR52N1	5.439188441	0.013280592
81191	OR5G5P	4.935225085	0.043209198	1.204660565	0.648256317
10821	OR7E12P	4.26035658	0.027242275	1.456832269	0.483879051
9431	OR7E22P	5.045083447	0.01541718
26628	OR7E47P	-1.150300173	0.001005844	-0.911974319	0.121499727
26031	OSBPL3	1.053296441	0.006384963	0.501852959	0.352074922
114881	OSBPL7	1.520050477	0.008348612	0.482485777	0.667888697
55644	OSGEP	0.957069838	0.03610731	0.155166646	0.864561296
29948	OSGIN1	-1.018339917	0.044516916	-0.567788363	0.510261728
734	OSGIN2	-1.020684315	0.039108028	-0.06814819	0.950626827
220213	OTUD1	-1.264451162	0.000127236	-0.573268401	0.31069082
23252	OTUD3	1.104225942	0.027446792	0.697354391	0.421215367
54491	OTULINL	-1.340459622	0.027446792	-0.392764407	0.800939988
5013	OTX1	4.259238862	0.005159531	0.83716811	0.84262005
165140	OXER1	2.245854709	0.017620141	0.488848437	0.720617116
5028	P2RY1	-1.421360768	0.003290126	-1.042670323	0.136891837
64805	P2RY12	-1.281104388	0.030981231	-1.845620865	0.052198757
9934	P2RY14	-1.373636744	0.011130788	-0.738848066	0.37993733
80336	PABPC1L	2.420810508	0.024091339	0.775501424	0.617381686
103752588	PACERR	4.79001378	0.007975852	1.993835869	0.271510816
29943	PADI1	4.568472305	0.020665966	1.891348456	0.523894369
51702	PADI3	4.280130457	0.027452035	-0.182588886	0.978507587
5047	PAEP	3.483178561	0.04620495	2.263606061	0.353958091
56924	PAK6	1.208067772	0.035700614	0.084358937	0.952246626
51025	PAM16	1.579821752	0.046909396	0.060449369	0.974521233
25891	PAMR1	1.469706126	0.022860317	1.343973373	0.060788129
9060	PAPSS2	-1.643042674	0.000922988	-0.159113634	0.913522236
164091	PAQR7	1.034984386	0.00389275	0.577099983	0.406598571
84612	PARD6B	-0.938572508	0.041857886	-0.618086717	0.446326125
5083	PAX9	3.457975372	0.001318264
94104	PAXBP1	1.032078914	0.003883203	0.359657791	0.598645282
80714	PBX4	2.284446526	0.019982039	0.513537497	0.739311191
57575	PCDH10	-1.488243362	0.014312213	0.379286337	0.832164168
51294	PCDH12	-1.65844687	0.00861343	0.078256626	0.96369676
27253	PCDH17	-2.154835079	0.0000027	0.197733531	0.866691587
56134	PCDHAC2	-1.745772735	0.025639355	-0.562339606	0.483940686
56132	PCDHB3	-1.04651596	0.04647211	0.175306366	0.906006852
56106	PCDHGA10	-1.328718338	0.005891786	0.250130154	0.823226382
26025	PCDHGA12	-1.351667407	0.037582584	-0.213473381	0.880249552
56111	PCDHGA4	-1.532943789	0.034093207	0.447055292	0.792488795
56107	PCDHGA9	-1.369695769	0.008000113	0.319424616	0.657560441
56101	PCDHGB5	-1.318557469	0.003986529	0.04285429	0.977572346
56099	PCDHGB7	-1.171628928	0.016609051	-0.043625555	0.97448713
5098	PCDHGC3	-1.603375113	0.00019803	-0.365607937	0.621071414
84333	PCGF5	-0.876151094	0.027054195	-0.313374076	0.6483356
5105	PCK1	4.767137436	0.027527343	-1.494310553	0.675093584
5110	PCMT1	-0.701365389	0.025128912	-0.341992449	0.353946052
80003	PCNX2	1.333646645	0.008401247	0.448073406	0.535244279
54760	PCSK4	1.522605793	0.041394872	0.976903618	0.503648137
9159	PCSK7	0.746968728	0.033534045	0.380970661	0.462000136
255738	PCSK9	-1.618017208	0.016662128	-1.107308878	0.278798615
51449	PCYOX1	-1.273938455	0.026267081	-0.804972464	0.261272987
5833	PCYT2	-1.009304114	0.008786224	-0.907645356	0.129874516
5133	PDCD1	1.423153668	0.029257039	1.213370724	0.337053977
22984	PDCD11	0.678410683	0.025889766	0.503068008	0.250425707
285359	PDCL3P4	2.517219235	0.018576767	0.962398484	0.556726052
10846	PDE10A	1.172845907	0.009682945	0.824346536	0.447428937
5158	PDE6B	1.019307113	0.016983854	0.55506565	0.642858339
5151	PDE8A	0.74868625	0.000982983	0.373166432	0.278613851
5152	PDE9A	0.947161077	0.015725185	0.353152903	0.536903693
5156	PDGFRA	-1.559971719	0.010678755	-0.071634953	0.965264858
283970	PDXDC2P-NPIPB14P	1.910612402	0.037260406	0.300078463	0.877934756
23037	PDZD2	-1.107738777	0.022075659	-0.393358978	0.733431212
79834	PEAK1	-0.77719167	0.032362107	-0.014845888	0.990796531
5175	PECAM1	-1.248558077	0.003043499	-0.525691233	0.470931071
5187	PER1	0.975847471	0.047229562	0.664487682	0.386910499
8864	PER2	1.707899351	0.000290176	1.074390203	0.198914282
5198	PFAS	0.743898895	0.018222339	0.363270183	0.635976454
8993	PGLYRP1	-2.034255674	0.03886579	-1.198443915	0.573407953
26227	PHGDH	-1.110591403	0.002994173	-0.887992073	0.39662396
5256	PHKA2	0.767006496	0.01795055	0.018368014	0.984007596
5260	PHKG1	1.659628163	0.026467145	0.162069704	0.895528539
5261	PHKG2	1.111946774	0.047302786	0.417246099	0.574158661
728233	PI4KAP1	2.401110627	0.024021867	-0.025544402	0.994994853
10401	PIAS3	0.943249779	0.010088702	0.403554319	0.558671934
378825	PICSAR	-2.800226272	0.035198821	-2.618544347	0.111073835
9487	PIGL	1.482254548	0.03296169	0.296715073	0.786504664
51227	PIGP	-0.848794161	0.041603246	-0.507136915	0.25696743
146850	PIK3R6	1.797835489	0.003376378	0.524317887	0.647452121
8395	PIP5K1B	-1.219544352	0.02237515	-1.002593403	0.19926716
8544	PIR	-1.108292709	0.001374423	-0.345707636	0.662637237
5585	PKN1	-0.734999455	0.004198165	-0.29622363	0.615332418
5319	PLA2G1B	-2.229196761	0.025556201	-0.905731291	0.533781437
8398	PLA2G6	1.931970347	0.027452035	0.449856081	0.723091415
7941	PLA2G7	1.691005051	0.035119718	-0.091165993	0.96369676
5332	PLCB4	0.912285447	0.011130788	0.67796034	0.356335633
9651	PLCH2	4.720572911	0.000001	1.57635235	0.338310574
55200	PLEKHG6	1.40401644	0.011034619	0.306714044	0.805484082
57475	PLEKHH1	2.662983301	0.004542304	0.335314299	0.883498992
440456	PLEKHM1P1	1.561957356	0.022161493	0.317025783	0.818234171
84069	PLEKHN1	2.310972374	0.001458138	1.569506592	0.16570352
79949	PLEKHS1	3.222720271	0.024091339	1.858095125	0.516884393
5346	PLIN1	2.41043506	0.040598112	0.115961112	0.96369676
729359	PLIN4	2.412573585	0.000532848	-0.364821174	0.811647632
51090	PLLP	-1.98157015	0.000115878	-1.017478436	0.226265989
8612	PLPP2	2.048057151	0.027057716	0.610629992	0.807163588
84513	PLPP5	0.926666433	0.02687432	0.626807407	0.390694024
5358	PLS3	-0.856649997	0.036107396	-0.098006254	0.908356156
57048	PLSCR3	2.702327764	0.035624056	0.326944315	0.882918478
55558	PLXNA3	1.291174329	0.008772203	0.636104927	0.4733467
5364	PLXNB1	1.743395079	0.001252228	0.736771764	0.395110869
23654	PLXNB2	0.614377954	0.022811015	0.175078192	0.801870238
5365	PLXNB3	2.090143367	0.021420146	0.186229485	0.917428548
83449	PMFBP1	2.395731187	0.028499763	0.76546052	0.210431655
5378	PMS1	0.686315379	0.028941746	0.14648805	0.873542553
139728	PNCK	3.644527904	0.0000798	2.540481723	0.05757402
25957	PNISR	1.383890901	0.001220761	0.289930224	0.757363099
5411	PNN	1.005159442	0.007571277	0.404176163	0.557227735
375775	PNPLA7	1.388314672	0.038788878	-0.513847812	0.654722258
5420	PODXL	-1.103270822	0.020776965	-0.145032596	0.925082581
23275	POFUT2	1.42757821	0.013429763	0.815596947	0.197008061
5432	POLR2C	-0.831417992	0.0000997	-0.41941306	0.236721379
548644	POLR2J3	1.019927807	0.001559978	0.371958894	0.805446622
55703	POLR3B	-0.99945299	0.005999618	-0.265540021	0.533781437
55718	POLR3E	0.692205283	0.039112546	0.424223268	0.221881391
29774	POM121L9P	2.102626064	0.023609693	1.438643791	0.133536872
84197	POMK	-1.362767167	0.026793575	-0.021453461	0.992500305
5450	POU2AF1	2.179413198	0.045719499	1.525487482	0.337892058
5460	POU5F1	2.533992131	0.02229017	1.590243408	0.26499382
8496	PPFIBP1	-0.837704794	0.024790963	-0.171531399	0.904120021
728448	PPIEL	2.094969211	0.012354681	0.644479064	0.650028814
9677	PPIP5K1	1.171335847	0.017605283	0.379102479	0.574196606
9647	PPM1F	-0.655375112	0.013816093	-0.056028749	0.953103846
333926	PPM1J	1.892914086	0.00496869	1.065288295	0.268974059
5498	PPOX	1.340046709	0.027356151	0.814116265	0.441574013
54866	PPP1R14D	4.914727997	0.018439297	0.348244192	0.903870319
100506599	PPP1R26-AS1	1.455356004	0.029786266	0.21240967	0.937597749
5521	PPP2R2B	1.719705996	0.037499558	-0.050656325	0.978800685
28227	PPP2R3B	1.555075513	0.006690166	0.48613708	0.586844438
5534	PPP3R1	-0.613215587	0.014901411	-0.185687877	0.807650527
55370	PPP4R1L	1.347140762	0.01778231	0.213901388	0.884659043
5557	PRIM1	-1.111400109	0.005315845	-1.17235459	0.192633336
53632	PRKAG3	3.714941589	0.008010347	-1.034741192	0.743521786
5578	PRKCA	-0.888686545	0.021420146	-0.198528354	0.627953634
5581	PRKCE	-1.597799367	0.008747753	0.125558014	0.937526531
5587	PRKD1	-0.733661337	0.035650517	-0.223310394	0.747559827
5624	PROC	2.334706588	0.025128912	1.507834848	0.060265717
60675	PROK2	-2.301159006	0.015678082	-2.866737873	0.080583859
8842	PROM1	2.365729669	0.047229562	1.736017301	0.525308951
150696	PROM2	3.502795087	0.000001	0.300234102	0.914067814
148137	PROSER3	0.889566212	0.033405182	0.393615645	0.542799852
9129	PRPF3	1.097609749	0.021281735	0.164602013	0.875004355
55015	PRPF39	0.983659728	0.011292134	0.338480261	0.683778231
25766	PRPF40B	1.209480044	0.029500566	0.295039469	0.764681901
51334	PRR16	-1.234587859	0.014614388	0.472046124	0.534538449
80164	PRR36	1.6392948	0.001410463	1.130713456	0.071580345
55615	PRR5	0.890756631	0.024054919	0.834019071	0.158102838
80758	PRR7	1.596651375	0.002939595	0.860635399	0.362401069
5638	PRRG1	-1.161247615	0.02298147	-0.430841454	0.615991013
112476	PRRT2	2.791300399	0.005250674	1.331835487	0.343692106
64063	PRSS22	2.277067573	0.001849847	0.915056074	0.284198289
106480774	PRSS3P4	4.7916773	0.04716763	0.863037159	0.898877492
339906	PRSS42	3.457878949	0.034401429	0.432327728	0.897634528
100287362	PRSS46P	4.456689787	0.009851896	0.721196402	0.783617809
283659	PRTG	-1.272120745	0.009025195	-1.177957397	0.090400206
5657	PRTN3	-3.716704895	0.001082141
8000	PSCA	2.710155028	0.004407533	0.175728885	0.971420096
23362	PSD3	0.890190259	0.020491934	0.984608877	0.15774094
379025	PSMA3-AS1	1.139804534	0.018605415	0.241085575	0.777427749
100130889	PSORS1C3	2.761962087	0.020427649	0.624215619	0.83114451
58155	PTBP2	1.10731683	0.010795908	0.507212131	0.443698958
8643	PTCH2	2.599345185	0.033559092	1.268653004	0.130963642
5730	PTGDS	1.575365719	0.017893745	0.797452679	0.133271658
5753	PTK6	1.023039495	0.032755004	-0.390053161	0.548121429
5778	PTPN7	1.230895195	0.028603495	0.227446232	0.877240442
5787	PTPRB	-1.31126921	0.038240594	-0.698635601	0.523168372
5793	PTPRG	-1.045287024	0.02861588	-0.264799796	0.833686014
5794	PTPRH	2.866438616	0.038239289	0.136300919	0.968911314
5798	PTPRN	3.401512322	0.043397784	1.01804127	0.60346181
374462	PTPRQ	-1.821655992	0.000724316	-1.326317231	0.250830616
8226	PUDP	-0.931452519	0.004542304	0.162380865	0.862959574
80324	PUS1	1.091293508	0.023855293	0.537620687	0.406798685
5820	PVT1	2.548985392	0.0000649	1.038366056	0.11559533
84795	PYROXD2	1.816698376	0.002257455	0.659781101	0.499214028
9444	QKI	-0.937140634	0.021739404	-0.376100355	0.617713807
5768	QSOX1	-0.788249885	0.010446952	-0.099152354	0.858514587
81890	QTRT1	1.345693713	0.013935871	0.68466002	0.365668492
8766	RAB11A	-0.856463766	0.017365615	-0.072693911	0.942174248
10981	RAB32	-0.888631517	0.000658492	-0.264811946	0.719777042
5865	RAB3B	3.949810012	0.022295778	1.631354517	0.531633443
338382	RAB7B	1.776350402	0.0000227	0.676105928	0.294440328
11159	RABL2A	1.608201509	0.017115183	1.169454174	0.385787706
11158	RABL2B	1.208132862	0.027034901	0.8748426	0.372589663
5885	RAD21	-0.772611334	0.04075781	-0.577240039	0.137560462
100505648	RAD51-AS1	1.512995765	0.042241092	-0.085327457	0.963493841
5883	RAD9A	1.537513001	0.019275542	0.505922938	0.659871401
10742	RAI2	-0.914305613	0.020929948	-0.572137182	0.321940434
5898	RALA	-1.174296623	0.001071967	-0.011237744	0.994532024
5899	RALB	-0.639315485	0.021158502	-0.235298536	0.601132158
55103	RALGPS2	0.901810931	0.03597467	0.462788511	0.658580228
10266	RAMP2	-1.302816797	0.024060602	-0.085551325	0.95465075
9771	RAPGEF5	-1.008535962	0.033333508	0.621330876	0.462449938
51195	RAPGEFL1	1.763281872	0.022161493	-0.048836469	0.976750114
8437	RASAL1	3.046953536	0.005440897	0.815890703	0.701439103
166824	RASSF6	1.36059271	0.037603589	0.533867745	0.762469246
9904	RBM19	0.882496815	0.040197318	-0.027278848	0.978391345
282996	RBM20	2.021998982	0.003414675
58517	RBM25	1.1049101	0.000179261	0.546537239	0.336364355
155435	RBM33	1.067239899	0.013103199	0.101994215	0.91681679
5936	RBM4	1.164775428	0.039556278	0.384101225	0.523089483
375316	RBM44	1.647784664	0.048534556	0.077454974	0.974714928
10181	RBM5	1.273449832	0.018449221	0.415817695	0.599231218
10180	RBM6	1.535549868	0.021538914	0.406611005	0.705298542
5939	RBMS2	-0.790816408	0.023791694	-0.394788269	0.58142729
83758	RBP5	1.682036707	0.004918586	1.364077469	0.070823298
91433	RCCD1	1.143433413	0.038280448	0.389233184	0.78968074
5959	RDH5	1.829376968	0.024091339	0.133077802	0.929455044
5962	RDX	-0.909777185	0.044145106	-0.390127426	0.334696649
9985	REC8	1.434028276	0.02181155	0.911420711	0.387113505
8434	RECK	-1.125869371	0.005176026	-0.27072931	0.765485236
51308	REEP2	1.600532232	0.008287209	0.936542241	0.476427186
9185	REPS2	-1.30244916	0.001824908	-0.929708648	0.151853927
359845	RFLNB	-0.771391169	0.018068118	0.178245238	0.908356156
28984	RGCC	-1.098756854	0.024107618	-0.006210627	0.997881227
8786	RGS11	1.657644631	0.033627755	0.923256237	0.432717575
6002	RGS12	0.789185064	0.034051848	-0.024240218	0.978391345
9028	RHBDL1	2.454545996	0.010530841	1.024656193	0.298669676
387	RHOA	-0.647137248	0.040953282	-0.314436145	0.491594292
106480739	RHOA-IT1	2.749630326	0.032350781	0.174409869	0.934973254
399	RHOH	0.972512188	0.032946929	1.461208234	0.106592121
171177	RHOV	3.943774325	0.015222158	1.108624368	0.755831401
101928969	RHOXF1-AS1	-2.128683426	0.023078613	-1.695425288	0.152638637
114822	RHPN1	1.83602993	0.016899811	1.462341772	0.127390916
79608	RIC3	1.790623602	0.008703945	0.256809182	0.875499962
284716	RIMKLA	-1.909603361	0.000670464	-1.363276208	0.062175342
57494	RIMKLB	0.881647595	0.04689509	0.461941829	0.242466546
106481850	RN7SL566P	4.826554994	0.01492462	1.384927793	0.384955055
106479516	RN7SL809P	4.053428747	0.042785402	-0.557489564	0.739655179
6036	RNASE2	-2.961539493	0.000001	-1.535239732	0.168456397
6038	RNASE4	-2.103020976	0.034937567	-1.306977563	0.251944015
9781	RNF144A	-1.054972838	0.008411906	-0.383953833	0.562612168
255488	RNF144B	-0.949841996	0.001205966	-0.302338666	0.6386824
220441	RNF152	-1.044800314	0.012006201	0.09046551	0.951670851
494470	RNF165	1.407410792	0.037603738	0.815446274	0.537848239
388591	RNF207	3.309559587	0.001192756	1.554724892	0.081755386
643596	RNF224	2.607067209	0.014077526	0.964236608	0.553485184
80352	RNF39	1.204429678	0.015884834	0.37148879	0.695495365
10193	RNF41	-0.649715182	0.00886123	-0.027499608	0.972506518
55599	RNPC3	1.205630184	0.002474347	-0.038761906	0.978913136
106481866	RNU4ATAC18P	4.05786143	0.026522467	1.315248479	0.529124609
106481525	RNU6-1095P	4.189095121	0.041155768	1.068407253	0.299265891
64221	ROBO3	1.814039473	0.026372178	0.739462585	0.46490018
6096	RORB	-1.514312359	0.034051848	-0.705306338	0.287971171
399670	RPL13AP17	2.179428904	0.036393563	-0.352286437	0.903870319
132241	RPL32P3	1.339584122	0.021161403	0.393092493	0.713929048
100271646	RPL36AP43	4.298904368	0.020903619	1.668122844	0.431940488
6133	RPL9	-0.775883323	0.045926053	-0.365644154	0.671263392
6184	RPN1	-0.660466534	0.011797308	-0.196426989	0.709217912
54913	RPP25	-0.879688292	0.031020693	-0.85677706	0.145694923
6204	RPS10	2.150538002	0.036154524	0.937455768	0.417921318
100271564	RPS20P33	4.124023849	0.020143592	-0.414515896	0.829684964
6196	RPS6KA2	-1.260252712	0.0000514	-0.685883123	0.233936297
83694	RPS6KL1	1.282113619	0.049100552	0.599914525	0.416463306
6237	RRAS	-0.950266269	0.007578443	-0.330114821	0.566023356
22800	RRAS2	-0.775750752	0.043274279	0.266120562	0.725541188
730092	RRN3P1	1.694365992	0.006171159	0.147128602	0.926126413
653390	RRN3P2	2.239039465	0.026144845	0.483759973	0.749402372
91695	RRP7BP	2.254868784	0.01094773	0.485414115	0.547218039
6247	RS1	-2.043560462	0.009371167	-2.081493393	0.089714691
284654	RSPO1	-1.219510539	0.016726594	-0.952052101	0.404675143
340419	RSPO2	-1.625162366	0.029526153	-1.100045772	0.401734289
343637	RSPO4	-1.85775531	0.000001	-0.769422962	0.431940488
57035	RSRP1	1.986241532	0.012099333	0.384585259	0.839218169
219790	RTKN2	-2.388936706	0.024793508	-1.932719214	0.166332013
146760	RTN4RL1	1.043793486	0.038023009	0.096154499	0.953028105
80183	RUBCNL	1.243130817	0.046467693	0.554759008	0.504958807
101926996	RUNDC3A-AS1	4.345042664	0.001687674	0.866413987	0.744506767
860	RUNX2	1.872792156	0.00000214	0.742426519	0.379499604
51389	RWDD1	-0.836350995	0.034506856	-0.348515031	0.602860402
59350	RXFP1	-2.424070561	0.02552156	-1.192521926	0.37049379
6258	RXRG	-2.023463874	0.011954924	-0.844798477	0.448399007
6261	RYR1	1.113166687	0.037621696	-0.736920562	0.180482063
6283	S100A12	-2.426389282	0.00418124	-2.544788662	0.111253001
6273	S100A2	5.028468035	0.000001
6275	S100A4	-1.110486694	0.000280981	-0.897960773	0.051199611
6279	S100A8	-1.969897036	0.000117232	-1.85044817	0.179105429
6280	S100A9	-1.441770472	0.004906288	-1.395022591	0.214648113
6286	S100P	1.650750567	0.005607877	0.035963502	0.988457573
1901	S1PR1	-1.155705826	0.049228826	0.002903221	0.998898621
9294	S1PR2	-0.906562802	0.008605671	0.213699294	0.820605977
9667	SAFB2	1.008784298	0.042596102	0.438143203	0.336127548
140700	SAMD10	1.042946538	0.01427925	0.602231499	0.42768263
389432	SAMD5	-1.297328811	0.016546607	-0.381605255	0.789780448
51435	SCARA3	1.217119433	0.002166995	1.017711275	0.196597191
677768	SCARNA13	3.419953211	0.0106341	-0.318696465	0.88914303
619207	SCART1	2.399695495	0.039731949	0.991087654	0.562322665
92304	SCGB3A1	2.480423809	0.011899015	0.19716843	0.964616605
51540	SCLY	1.50425145	0.03933195	0.157148522	0.913504797
6332	SCN7A	-2.072132789	0.003193472	-0.78599831	0.326832247
642658	SCX	1.707092811	0.01535248	0.869959688	0.070647276
255812	SDHAP1	1.635561656	0.02589399	0.161299817	0.915973814
221935	SDK1	-0.855197676	0.016503848	0.085918788	0.937526531
54549	SDK2	1.009402423	0.024060602	0.485394733	0.727837386
195814	SDR16C5	-1.468313008	0.047450858	-0.602088531	0.525308951
23541	SEC14L2	1.406371816	0.021805111	0.4137069	0.577922688
6414	SELENOP	-1.685991147	0.010553343	-1.212475591	0.103985998
9723	SEMA3E	-1.742023062	0.009442795	-0.488613088	0.687767298
10509	SEMA4B	0.851177225	0.036752766	0.452446062	0.250172223
10507	SEMA4D	0.820932644	0.023008854	0.21543704	0.864889787
9037	SEMA5A	-1.272386707	0.043176304	0.043882224	0.975044392
205564	SENP5	0.701540558	0.041882374	0.458218045	0.241777426
151011	SEPT10	-0.723964854	0.042826038	-0.160476738	0.830936049
57515	SERINC1	-1.007928661	0.027446792	-0.323174429	0.717740514
347735	SERINC2	1.045383851	0.038436623	0.200948345	0.859578125
10955	SERINC3	-0.837784035	0.01356681	-0.167719244	0.847490526
27230	SERP1	-0.644999714	0.019162441	-0.253145094	0.62422731
5275	SERPINB13	8.504734303	0.0000684
5268	SERPINB5	5.988414042	0.0000997
710	SERPING1	-0.904934319	0.013108181	-0.554040538	0.309748066
5276	SERPINI2	2.48649451	0.032434547	1.432546665	0.507756345
23067	SETD1B	0.674673397	0.035016355	-0.148679358	0.824123832
83443	SF3B5	-0.612607744	0.019275542	-0.200556285	0.74311335
9814	SFI1	1.231841372	0.04563325	0.334442741	0.814733462
57713	SFMBT2	0.857051025	0.001244057	0.197289502	0.817969143
6423	SFRP2	2.64836239	0.001024738	1.903859325	0.098058174
6433	SFSWAP	1.054667111	0.040534794	0.353572485	0.513399684
389376	SFTA2	-1.374726853	0.007247198	-0.962428825	0.080095928
729238	SFTPA2	-1.60626837	0.048054992	-1.139198381	0.180533237
8910	SGCE	-0.801160541	0.020427649	-0.148023952	0.839412534
6445	SGCG	-2.325337643	0.002229578	-0.409313592	0.821512522
10110	SGK2	2.443765491	0.035730943	0.981141272	0.546107946
124923	SGK494	1.937334963	0.040589964	0.194673511	0.936019481
259230	SGMS1	-0.675326516	0.031691272	-0.511062303	0.290726932
9905	SGSM2	1.62953673	0.008623238	0.690900662	0.304338654
27352	SGSM3	2.500924655	0.019211263	0.544908547	0.75747491
10044	SH2D3C	-1.007164613	0.045596782	-0.523644241	0.610016788
152503	SH3D19	-1.08619824	0.043209198	-0.429646422	0.519785399
79729	SH3D21	1.492470351	0.042241092	0.46910777	0.741631142
6456	SH3GL2	-2.493376719	0.028109278	-0.723661308	0.705894936
152573	SHISA3	-2.009320332	0.027163356	-0.198801039	0.942489201
440829	SHISA8	2.936791024	0.03933195	1.728460798	0.418418189
100132916	SHISAL2B	4.966107294	0.009025195	1.662117818	0.643632425
6472	SHMT2	-0.674735462	0.010096247	-0.171543144	0.804782649
357	SHROOM2	-0.783641143	0.022060503	0.277294353	0.828684099
54847	SIDT1	1.060035895	0.027112168	0.168181115	0.930941559
6614	SIGLEC1	1.200409152	0.021937069	-0.841221567	0.328345478
55423	SIRPG	2.203328218	0.015678082	0.0148661	0.997394371
6504	SLAMF1	1.552490205	0.009567315	0.41269225	0.744873446
6563	SLC14A1	-2.168879145	0.022809505	-0.85402277	0.614283064
117247	SLC16A10	1.149549482	0.015305399	0.613103472	0.624870243
9120	SLC16A6	1.123486453	0.035864518	0.465193128	0.593520239
23539	SLC16A8	1.913123888	0.010319795	-0.117885422	0.953103846
63910	SLC17A9	2.235913142	0.01306683	1.103908789	0.311140535
6505	SLC1A1	-1.654678996	0.01252223	-0.837304928	0.386603298
6507	SLC1A3	0.974767577	0.031296434	-0.23190382	0.859150776
6510	SLC1A5	-0.856508619	0.013816093	-0.344735931	0.425845509
440044	SLC22A20P	2.559430166	0.012136565	0.872148327	0.482549808
100289019	SLC25A25-AS1	1.899125107	0.032950947	0.275381336	0.908276852
9481	SLC25A27	1.810132504	0.025889766	0.549722242	0.684606268
123096	SLC25A29	1.640690641	0.013917055	1.870718117	0.067100863
283130	SLC25A45	1.153700797	0.035730943	0.06026465	0.968216724
292	SLC25A5	-0.85564855	0.015976426	-0.545131775	0.196985266
10861	SLC26A1	1.306750468	0.028603495	-0.30860747	0.824123832
65012	SLC26A10	2.749135589	0.029257039	1.012880963	0.481798956
284129	SLC26A11	1.257207464	0.028686357	-0.043955559	0.968216724
65010	SLC26A6	1.65510603	0.043740438	0.237381736	0.851728018
376497	SLC27A1	0.646995941	0.010446952	-0.11903078	0.890514799
64078	SLC28A3	3.596955208	0.000234495	0.839152414	0.444255607
66035	SLC2A11	1.230216379	0.009067636	0.220037269	0.845758841
142680	SLC34A3	3.753937791	0.003539268	1.133048554	0.481622573
9906	SLC35E2A	1.261891765	0.026767961	-0.021348306	0.988015346
219855	SLC37A2	1.081554115	0.010345162	-0.193684784	0.842425294
151258	SLC38A11	3.16137203	0.000348839	0.926229977	0.645366846
55630	SLC39A4	-0.902711419	0.038936466	-0.2228789	0.66090785
64116	SLC39A8	-2.30761134	0.000222455	-1.106734154	0.31069082
23446	SLC44A1	-1.180804422	0.002429833	-0.189319721	0.796946742
57153	SLC44A2	-0.74890819	0.021523894	-0.354032581	0.337892058
83959	SLC4A11	4.106781682	0.000001	1.593103801	0.237357016
57835	SLC4A5	2.302184395	0.016252948	-0.61522557	0.699738348
55065	SLC52A1	2.443740243	0.035434118	1.802474885	0.244127352
6528	SLC5A5	4.828246857	0.012580155	0.175346734	0.974521233
200010	SLC5A9	-1.861262454	0.042152641	0.40463767	0.774845714
6534	SLC6A7	4.02328093	0.027775793	1.160790051	0.598645282
6536	SLC6A9	-0.712700548	0.025165592	-0.153293883	0.873955894
100288152	SLC9A3-AS1	2.567968207	0.026372178	0.497355285	0.719386456
9351	SLC9A3R2	-1.44887897	0.000470954	-1.112098012	0.064014981
6579	SLCO1A2	-3.059606591	0.030560489	-2.995205184	0.061482486
146857	SLFN13	1.632821457	0.001075503	1.242948593	0.184729284
100507178	SLFNL1-AS1	1.732580466	0.04659453	0.618075286	0.47362628
9353	SLIT2	-1.948747339	0.001630828	-0.271416111	0.846178853
6588	SLN	3.22419349	0.007386853	0.975613288	0.736100032
4091	SMAD6	-1.680197104	0.023255896	-1.153810907	0.392806714
27127	SMC1B	3.274924232	0.016452098	1.205758605	0.6386824
100506060	SMG1P7	2.505733721	0.006585509	0.133970201	0.954770504
55181	SMG8	-0.787472933	0.004944993	-0.5120493	0.264993039
100505989	SMIM31	3.295604537	0.002832703
643008	SMIM5	1.547154691	0.046952174	1.218093289	0.519356798
54498	SMOX	1.182625192	0.044382043	0.643548315	0.415518493
6609	SMPD1	-0.855881396	0.001469019	-0.185724902	0.54378941
6525	SMTN	0.963497455	0.017701314	0.781056634	0.061482486
6621	SNAPC4	1.21579153	0.04619144	0.648155003	0.37545359
9627	SNCAIP	1.295108974	0.042304663	1.09021701	0.068697164
25992	SNED1	0.873827124	0.008723638	0.387533714	0.51601365
285958	SNHG15	1.276897733	0.040557296	0.953972839	0.17507851
284677	SNHG28	2.120301769	0.028203363	0.95381201	0.359227769
724102	SNHG4	2.520506461	0.000336202	0.495143387	0.694266149
594839	SNORA33	2.931907558	0.028002543	1.183366028	0.444376398
677834	SNORA55	2.371784317	0.030756555	0.410811911	0.861805611
26782	SNORA66	3.470341092	0.006119623	0.964170841	0.660450998
677839	SNORA71C	3.461307447	0.028488862	0.582957634	0.697292511
94161	SNORD46	3.237262867	0.02103378	1.042307974	0.47362628
692075	SNORD6	3.080747598	0.046691508	1.326189366	0.371702989
54861	SNRK	-0.840998009	0.031701081	-0.211972511	0.81005227
6625	SNRNP70	1.577419887	0.044317568	0.634187693	0.523894369
6627	SNRPA1	1.101646244	0.03597467	0.445100215	0.580350783
100130932	SNRPGP15	1.360819731	0.048054992	0.076004421	0.953045805
11166	SOX21	2.574998063	0.044959469
100507533	SOX21-AS1	2.742858319	0.0294844
389058	SP5	-1.584120743	0.029410729	-0.452158663	0.718703161
158376	SPAAR	-1.956392015	0.005430616	0.119796795	0.956165473
100506436	SPAG5-AS1	2.084795866	0.018315669	0.114024078	0.961763269
26206	SPAG8	1.668375256	0.044506613	1.80482161	0.293000343
124783	SPATA32	2.35414753	0.036578905	0.227988948	0.91607474
25803	SPDEF	2.358353432	0.003437606	0.776923781	0.664069366
245711	SPDYA	1.963128357	0.029794593	1.183899668	0.171022241
100505767	SPDYE18	1.632892413	0.016287913	-0.995267396	0.502306942
441273	SPDYE2	1.814266585	0.007230633	-0.58567523	0.74603931
10290	SPEG	2.608114737	0.0000018	1.41711587	0.083105772
169981	SPIN3	0.700010346	0.008270539	-0.009535597	0.99446775
11005	SPINK5	2.271297504	0.001279493	-0.020822437	0.989330793
84501	SPIRE2	1.630433229	0.004877039	0.431657135	0.743038309
90853	SPOCD1	2.701735393	0.000228114	0.268655049	0.842335938
6695	SPOCK1	-1.954134395	0.038233008	-0.705689162	0.523894369
9806	SPOCK2	-2.228794998	0.005420111	-0.382938521	0.852499537
10418	SPON1	-1.196741493	0.027138312	0.213717455	0.835531814
6696	SPP1	3.353941848	0.000056
56928	SPPL2B	1.47294945	0.020708659	0.727704896	0.458212731
6698	SPRR1A	6.228159375	0.000431633	2.009565366	0.707555348
6699	SPRR1B	8.131049502	0.000390174
92369	SPSB4	-1.862794019	0.042241092	-0.972476327	0.20540911
6712	SPTBN2	2.041872374	0.000374185	0.878252984	0.506052153
171546	SPTSSA	-0.975382442	0.038914167	-0.494483933	0.360352944
165679	SPTSSB	3.539656893	0.046138574	-1.042684866	0.765485236
80763	SPX	-2.15398605	0.00308924	-1.007918283	0.572760747
6713	SQLE	-1.275659576	0.014073387	-0.427543129	0.56561259
8878	SQSTM1	-0.770297305	0.004295751	-0.386133429	0.358503438
80725	SRCIN1	2.031559143	0.021946619	1.505812777	0.31293065
140890	SREK1	0.7275064	0.043874204	0.408505277	0.193949913
26576	SRPK3	1.815138379	0.036219933	0.250526619	0.901347267
27286	SRPX2	-1.320612497	0.017034028	0.302817425	0.743521786
23524	SRRM2	1.176684912	0.035119718	0.098772436	0.943600117
100128788	SRRM2-AS1	2.508283082	0.04884036	1.004401227	0.502306942
9295	SRSF11	0.965081473	0.011637739	0.393717833	0.479715292
6430	SRSF5	1.149643603	0.021366549	0.390474266	0.481622573
6431	SRSF6	0.880368873	0.020478232	0.607303613	0.091899537
26039	SS18L1	1.002732203	0.040921496	0.330252392	0.713209478
6746	SSR2	-0.665535708	0.010771454	-0.18368181	0.777839543
51066	SSUH2	3.566952615	0.015967701	0.973197606	0.699832041
6768	ST14	0.915162615	0.006003454	0.380749733	0.590888255
6487	ST3GAL3	1.383452059	0.02645301	0.089604143	0.930654001
6764	ST5	0.770001594	0.002994173	0.65815344	0.066641821
55808	ST6GALNAC1	1.848381093	0.015169295	0.684950123	0.726955635
256435	ST6GALNAC3	-1.810919195	0.000696796	-1.182269255	0.080902554
81849	ST6GALNAC5	-1.345550416	0.007483694	-0.522336882	0.403979624
7982	ST7	-1.033052061	0.005563581	-0.775899857	0.070254599
342667	STAC2	2.547401205	0.021050077	-0.475827118	0.73191538
10734	STAG3	1.28169719	0.037603589	0.406311586	0.72327251
442578	STAG3L3	1.678318985	0.031337137	0.046307318	0.97483023
8027	STAM	-0.708905122	0.030853474	-0.197349094	0.75747491
83930	STARD3NL	-0.762551322	0.02077815	-0.414270474	0.351866237
100505678	STARD4-AS1	2.252525979	0.016119755	1.237616467	0.188789312
6773	STAT2	1.066938854	0.032358127	0.347873676	0.6259161
55240	STEAP3	1.528137558	0.000848762	0.696834028	0.519199683
100874111	STEAP3-AS1	2.473852756	0.033982275	0.80018706	0.800939988
27148	STK36	1.477295693	0.015678082	0.826142795	0.391804124
11329	STK38	0.704898911	0.022964334	0.002166018	0.998717963
64220	STRA6	5.125922977	0.000001	1.070197022	0.685503609
375057	STUM	3.240830889	0.000858259	0.258976441	0.906006852
8676	STX11	-1.316244931	0.002305928	-0.316137624	0.76740693
8675	STX16	1.052775831	0.047151398	0.295929468	0.755984158
6804	STX1A	2.491149774	0.000483615	1.185026158	0.436414777
79783	SUGCT	2.212975768	0.000123417	0.913035139	0.477022423
10147	SUGP2	1.482898402	0.03943935	0.466985654	0.729277781
55959	SULF2	0.82748908	0.026793575	0.377550005	0.759644872
6819	SULT1C2	2.141491799	0.00000871	0.314928656	0.854442386
56241	SUSD2	-1.35833751	0.007904087	-0.787041546	0.261398066
55061	SUSD4	2.30641947	0.002308413	0.448559533	0.833497211
440423	SUZ12P1	1.462730264	0.023110257	0.245157831	0.762469246
79987	SVEP1	-1.878652387	0.0000488	-0.334966169	0.774441031
6840	SVIL	0.856115389	0.016772477	0.42907276	0.188304504
8831	SYNGAP1	1.006707912	0.035257421	0.534935653	0.489456717
79933	SYNPO2L	-2.083692916	0.024205935	-1.846664993	0.292225402
90196	SYS1	-0.787813894	0.006176979	-0.452836338	0.309426263
91683	SYT12	3.33899762	0.000610472	2.882129934	0.09412855
83851	SYT16	6.148720809	0.0000101	1.022308354	0.597978816
127833	SYT2	2.284924514	0.023960356	1.023318903	0.170548453
90019	SYT8	3.393581661	0.009067636	0.299159986	0.917879964
84958	SYTL1	1.91749358	0.000696116	0.758242338	0.403687848
23334	SZT2	0.860985307	0.036219933	0.072397593	0.951226304
79101	TAF1D	0.936586878	0.00925709	0.420599649	0.310105395
6894	TARBP1	1.112400739	0.001939155	0.465212058	0.545553862
6897	TARS	-0.651051612	0.028841101	-0.084478425	0.923313296
54429	TAS2R5	3.122301658	0.014312213	0.681708542	0.624218538
353149	TBC1D26	-3.148162585	0.038914167	-1.871054285	0.380233476
6913	TBX15	2.13283024	0.004932406	1.604803708	0.195926071
6926	TBX3	-1.43416462	0.003376378	-0.172993007	0.906424506
6916	TBXAS1	-0.853515007	0.041291148	-1.085811823	0.06983247
51186	TCEAL9	-0.654616026	0.027163356	0.021685192	0.976750114
10915	TCERG1	0.884784601	0.031100425	0.499591589	0.145081884
6943	TCF21	-1.571940976	0.004295751	-0.802179862	0.271473843
10312	TCIRG1	1.222514438	0.043721626	0.23048672	0.822212708
6988	TCTA	-0.680794032	0.035805873	-0.263632198	0.663738528
221400	TDRD6	2.003686684	0.003431078	-0.279716614	0.767963754
283643	TEDC1	1.540048732	0.040114936	1.089931921	0.060125222
100132288	TEKT4P2	1.624259882	0.002917146	0.670054735	0.718826155
7011	TEP1	1.011110804	0.011130788	0.311974937	0.637947671
54790	TET2	0.710308702	0.049029063	0.265125747	0.557381565
100507064	TEX26-AS1	5.019809992	0.000483426	2.219266065	0.0775284
101929469	TEX52	2.865820028	0.03416506	0.29427888	0.867793414
374618	TEX9	1.759818191	0.048348767	0.681945296	0.704610631
7020	TFAP2A	4.438579478	0.00000204	0.995041477	0.687043261
100130275	TFAP2A-AS1	4.089733561	0.035270101	1.642263145	0.492727894
109729173	TFAP2A-AS2	3.427342892	0.02561527	1.693376434	0.578958631
7035	TFPI	-1.426647375	0.001039994	-0.168315352	0.889974444
7043	TGFB3	1.730673988	0.002725019	1.295046301	0.171291949
7045	TGFBI	0.832988651	0.023597497	0.408509659	0.523241567
7048	TGFBR2	-1.023229356	0.007247198	-0.454296428	0.351236905
7049	TGFBR3	-1.386417095	0.03404338	-0.339386549	0.755150359
55145	THAP1	-1.109923937	0.011605047	-0.602925666	0.135254042
100499177	THAP9-AS1	1.116397622	0.042785402	0.002636507	0.998805204
7059	THBS3	1.612314012	0.00608331	1.160167265	0.120229623
51298	THEG	4.078128737	0.043219157
9984	THOC1	1.042705743	0.016527745	0.316291538	0.580080279
55901	THSD1	-1.178063617	0.01215288	-0.760936415	0.141496263
440944	THUMPD3-AS1	1.200891747	0.005774573	0.513960408	0.593966238
7072	TIA1	1.065355839	0.002510663	0.446567043	0.51474297
9220	TIAF1	1.748746452	0.036752766	0.716585698	0.328345478
497189	TIFAB	3.458144138	0.022820162	-0.479575969	0.926799345
653252	TIMM23B	0.947621686	0.010088702	0.505907268	0.465652481
7078	TIMP3	-1.361984525	0.008726694	-0.438040754	0.675093584
7082	TJP1	-0.806183566	0.021946619	-0.008542033	0.994994853
7086	TKT	-0.770631004	0.002305928	-0.693246359	0.174580277
7098	TLR3	-1.400142552	0.015959462	-0.536556345	0.309748066
116211	TM4SF19	4.265921091	0.000204204	-0.173850548	0.948260018
100874214	TM4SF19-AS1	2.817448125	0.021946619	0.529340389	0.819763738
7009	TMBIM6	-0.662590373	0.044813002	-0.374530939	0.501346266
100129727	TMED10P2	-2.460551862	0.048674304	0.269340261	0.939682309
55273	TMEM100	-2.521730554	0.010795908	-0.955907998	0.554497549
84336	TMEM101	-0.604810415	0.024091339	-0.474130888	0.160357064
79022	TMEM106C	-0.799513378	0.034767568	-0.306852196	0.723601257
79073	TMEM109	-0.662573586	0.006146832	-0.226977381	0.439883533
80194	TMEM134	0.663175205	0.031471455	0.020682952	0.978841729
135932	TMEM139	-1.634353713	0.01109575	-0.998228398	0.350211227
56900	TMEM167B	-0.701762151	0.048076122	-0.24718795	0.628877159
374395	TMEM179B	-0.681517784	0.016467798	-0.327290474	0.337892058
202915	TMEM184A	3.088912328	0.000623761	1.337136571	0.191331106
56063	TMEM234	1.081233558	0.031498172	0.977488612	0.219506737
23731	TMEM245	-1.147286312	0.030104769	-0.889227145	0.214648113
84302	TMEM246	-0.792599093	0.029348636	-0.786962773	0.309426263
140738	TMEM37	-1.101857105	0.026018517	-0.912380026	0.148422898
79041	TMEM38A	-1.334123018	0.011130788	-0.816354552	0.258787573
23585	TMEM50A	-0.633808586	0.027384836	-0.356400702	0.36853827
9725	TMEM63A	0.81561848	0.020685715	-0.078021713	0.935793102
57156	TMEM63C	2.849170524	0.014988012	0.707918679	0.72798709
25963	TMEM87A	-0.7585517	0.031776594	-0.49394449	0.111073835
56649	TMPRSS4	4.567122876	0.001188998	0.933212313	0.813877673
360200	TMPRSS9	2.525739165	0.013295238	0.416405009	0.615332418
83857	TMTC1	-1.297285288	0.010551649	-0.71436753	0.383019242
3371	TNC	1.416379275	0.023366763	1.258727855	0.061220784
7127	TNFAIP2	1.634479384	0.022829611	0.454369481	0.715756193
115110	TNFRSF14-AS1	2.305175096	0.001530609	0.53926772	0.683842944
8718	TNFRSF25	1.948020052	0.036868459	0.667767944	0.653676383
8743	TNFSF10	-1.531532944	0.022809505	-1.046060712	0.106489828
8600	TNFSF11	4.035174611	0.022875561	0.622189022	0.888595545
8740	TNFSF14	2.204939078	0.019921245	1.978188427	0.229351145
8744	TNFSF9	-1.383798407	0.048996486	-0.585888611	0.548921119
10188	TNK2	1.244869313	0.032784723	0.084285868	0.954207839
7134	TNNC1	-1.952640024	0.000897773	-0.891188349	0.334422833
7136	TNNI2	3.085461774	0.0000889	0.276226425	0.857112946
27327	TNRC6A	0.738294941	0.020903619	0.143244348	0.855279089
100131096	TNRC6C-AS1	1.25017661	0.023124592	-0.08619612	0.950097533
64759	TNS3	-0.670912509	0.049627681	-0.443657415	0.504481382
84951	TNS4	5.563656949	0.00035549	1.143018123	0.696757226
54863	TOR4A	-0.916546453	0.003315325	-0.218730418	0.741158759
63970	TP53AIP1	4.282041443	0.008021196	1.271852534	0.629095924
8626	TP63	2.455656267	0.01574996	-0.387594784	0.926785296
7162	TPBG	1.164936457	0.016102317	0.800546868	0.251509178
219931	TPCN2	0.953994304	0.031346167	0.244573042	0.73701424
25941	TPGS2	-0.614163785	0.044813002	-0.234470525	0.689902727
127262	TPRG1L	-0.6002405	0.015652123	-0.275957768	0.551445721
100130490	TPRG1LP1	3.690185771	0.009724958	1.347000818	0.448236383
348825	TPRXL	3.353766761	0.00792522	0.69910911	0.824123832
23430	TPSD1	2.708039265	0.016973975	-1.361373859	0.53474993
8459	TPST2	-1.128296122	0.001134128	-0.583028642	0.19957571
100190939	TPT1-AS1	1.602403494	0.010017302	0.500046005	0.550565932
100616668	TPTE2P5	2.21515367	0.025787066	0.349398233	0.805484082
29896	TRA2A	0.65386489	0.016102317	0.145371472	0.836598384
7185	TRAF1	1.414187883	0.027622278	0.796309661	0.514777806
9618	TRAF4	1.036818311	0.042758335	0.767910241	0.068428001
7188	TRAF5	1.631856134	0.000227061	1.110790487	0.112253547
66008	TRAK2	-0.905128014	0.033129161	-0.281380009	0.695641312
401264	TRAM2-AS1	-0.881346886	0.046952174	-0.590352912	0.21396096
9881	TRANK1	0.779467752	0.036752766	0.753937589	0.189248144
10131	TRAP1	0.778153155	0.041981476	0.088151455	0.917428548
54209	TREM2	1.054573268	0.016148774	-0.89142286	0.451522753
55809	TRERF1	0.893745926	0.032850562	0.109581215	0.913537131
6979	TRGV5P	3.075761334	0.040761028	0.792507994	0.585369772
57761	TRIB3	-2.183468681	0.00000172	-1.167089934	0.082485545
51127	TRIM17	2.973312788	0.005430616	1.346948501	0.335579592
11074	TRIM31	2.237293608	0.01341312	-0.259433191	0.908356156
9866	TRIM66	1.600409016	0.007732419	0.313359209	0.832164168
7205	TRIP6	0.737956505	0.022058746	0.396015615	0.341876451
158234	TRMT10B	0.792809949	0.025884123	-0.083827267	0.942317695
55687	TRMU	1.576267461	0.01492462	0.415117266	0.67436786
54795	TRPM4	0.799613549	0.049845664	0.52968515	0.392806714
7442	TRPV1	2.16332464	0.006217809	0.654044734	0.548309194
59341	TRPV4	2.074176515	0.003058535	1.117133056	0.540551973
55503	TRPV6	2.682380726	0.0000791	1.634531387	0.163009467
128553	TSHZ2	1.498689534	0.007362633	0.646646086	0.547996164
7247	TSN	-0.631922715	0.035366651	-0.126449994	0.82435005
55815	TSNAXIP1	2.104919706	0.020930998	1.816857489	0.177319754
27075	TSPAN13	-1.529551228	0.005932591	-0.363397424	0.621071414
7102	TSPAN7	-1.428428511	0.000001	-0.597654849	0.348644049
9256	TSPOAP1	1.779779763	0.02386897	0.715196789	0.586102989
64061	TSPYL2	1.118434242	0.049122291	0.248949939	0.823226382
7263	TST	-0.868136976	0.023255896	-0.627966164	0.279248939
151613	TTC14	1.327036958	0.000483615	0.267141586	0.803856135
199223	TTC21A	1.825259601	0.044647925	1.15130889	0.385076799
284900	TTC28-AS1	1.072644464	0.006423435	0.037287887	0.97380068
130502	TTC32	1.001420994	0.037967112	-0.134652264	0.909215384
80185	TTI2	-0.688223758	0.041603246	0.049111198	0.947151313
254173	TTLL10	1.911481948	0.030524598
100506376	TTLL10-AS1	3.856033719	0.006932323
26140	TTLL3	2.00918251	0.025468605	0.781274106	0.523894369
164395	TTLL9	2.586336539	0.04499831	1.839472849	0.310105395
100506866	TTN-AS1	1.850630547	0.00013466	0.530381447	0.484412772
80727	TTYH3	0.804970267	0.049368514	0.618174075	0.078107093
7275	TUB	1.4632747	0.000141788	0.960898504	0.129373878
27175	TUBG2	1.071554624	0.012136565	0.311708917	0.659871401
85378	TUBGCP6	1.416321041	0.040296436	0.421553025	0.707447225
23318	TUT4	0.660024569	0.034027231	0.224572184	0.618638353
780776	TVP23A	1.53818777	0.03862769	0.707815138	0.435339588
117581	TWIST2	-1.088761544	0.003382296	0.272707933	0.75909578
7296	TXNRD1	-1.228612209	0.000278314	-0.546720245	0.524777304
7301	TYRO3	-0.856472527	0.014446514	-0.230964388	0.79682947
129450	TYW5	0.681389204	0.043791338	0.150519953	0.810130608
390595	UBAP1L	1.748605409	0.020478232	0.275507587	0.865781931
100874097	UBE2Q1-AS1	4.191440016	0.017486743	0.92576485	0.747751282
84993	UBL7	-0.638573647	0.009425667	-0.449243276	0.374040167
143630	UBQLNL	3.608559722	0.002898035	-0.026327965	0.991387534
80019	UBTD1	-0.774728515	0.026921001	-0.846918537	0.099523421
91544	UBXN11	1.565558489	0.048076122	0.722139054	0.562609364
100113386	UCKL1-AS1	1.664000865	0.046717714	0.971466318	0.541172412
54658	UGT1A1	6.320304123	0.002465198	2.340438544	0.324601745
7363	UGT2B4	-2.134958513	0.000120371	-0.606372258	0.86294295
728978	UNC5B-AS1	3.53564918	0.000442679	1.552066166	0.436206651
222643	UNC5CL	2.033635803	0.023853556	1.394731366	0.166876525
7348	UPK1B	7.81679872	0.00000149	1.073925607	0.813494941
7378	UPP1	1.10426716	0.031884608	0.899974948	0.127405883
100130015	URAHP	1.53656835	0.044840275	0.972474821	0.521918967
9875	URB1	0.816643886	0.032460399	0.669030322	0.222029303
10868	USP20	0.716439214	0.029892922	0.188595764	0.790039022
347716	USP32P3	2.354315688	0.022161493	1.310959576	0.366152567
57602	USP36	0.944726711	0.024091339	0.613129556	0.160907895
373856	USP41	-3.444770626	0.000572115	-0.587511029	0.886439832
25862	USP49	1.044030177	0.02181155	0.350056033	0.473948548
84294	UTP23	-0.953070798	0.022811015	-0.22432107	0.737311769
57654	UVSSA	1.371436498	0.043791338	0.067461565	0.968911314
6843	VAMP1	1.541733093	0.035940366	-0.103795374	0.960087715
9341	VAMP3	-0.773159031	0.007059008	-0.425513674	0.338310574
10791	VAMP5	-0.923386495	0.016527745	-0.139032278	0.848480997
6845	VAMP7	-0.794304787	0.031342962	-0.116127129	0.892236411
10451	VAV3	0.884525864	0.040479398	-0.089503272	0.941633149
7411	VBP1	-0.733118757	0.023310024	-0.196098754	0.753160058
79609	VCPKMT	1.169268177	0.009567315	0.268904005	0.759715438
2277	VEGFD	-3.374101512	0.000001	-0.745122391	0.677844608
79674	VEPH1	-1.455024583	0.046125649	-1.709089029	0.062419956
389136	VGLL3	-1.790117967	0.010017302	-0.048662955	0.978391345
50853	VILL	0.935006889	0.04543837	0.427543098	0.729277781
100507347	VIM-AS1	1.03904811	0.042015339	0.217805383	0.850508836
25962	VIRMA	-0.654593862	0.021366549	-0.255464041	0.542388932
154807	VKORC1L1	-1.038858261	0.00529917	-0.592059064	0.241777426
8875	VNN2	-1.186572079	0.025165592	-1.125764046	0.423261817
128434	VSTM2L	1.331295339	0.049837444	0.815869622	0.588602769
340706	VWA2	1.291134428	0.006343158	0.336315506	0.743521786
146177	VWA3A	2.899030057	0.008772203	1.977432785	0.276746207
80737	VWA7	1.334950705	0.049301204	0.953108521	0.491256355
220001	VWCE	2.776162634	0.000205003	1.158216288	0.241862974
7450	VWF	-1.010588633	0.020930998	-0.14917942	0.897933154
23559	WBP1	1.82579087	0.022875561	0.822209075	0.445356261
253769	WDR27	1.89276936	0.030981231	1.081422914	0.312562749
55112	WDR60	0.836786154	0.032298421	0.618285269	0.406598571
349136	WDR86	2.410525977	0.001220761	1.183377569	0.341664024
197335	WDR90	1.912976274	0.009067636	1.004895381	0.338310574
29062	WDR91	1.122174537	0.03199987	0.418918821	0.550580563
128488	WFDC12	-2.671529976	0.020930998	-1.573489946	0.407836925
10406	WFDC2	1.134507752	0.047486075
7466	WFS1	-1.509082742	0.000393694	-0.467874405	0.322873112
25861	WHRN	1.998800312	0.006176979	1.25883165	0.167316814
7471	WNT1	3.016165686	0.029979242	0.800630657	0.77993739
80326	WNT10A	3.817115485	0.000063	0.250426864	0.941605897
89780	WNT3A	-2.252827241	0.0000175	-0.382552801	0.814947005
81029	WNT5B	1.031318287	0.00203294	0.422479061	0.735339951
7476	WNT7A	-2.345556497	0.000139499	-1.186875944	0.131238615
55884	WSB2	-0.639096158	0.011605047	-0.012199547	0.990667037
23302	WSCD1	-2.206382598	0.0000212	-0.691116584	0.512897083
100288077	WTAPP1	4.924510747	0.00462759	3.435951047	0.135942305
54739	XAF1	1.911703645	0.008726694	1.081882964	0.136403988
9502	XAGE2	2.660779847	0.032350781	-0.504750592	0.851878852
2829	XCR1	2.452360527	0.043397784	0.636943892	0.790146723
11260	XPOT	-0.7820393	0.02272528	-0.440091139	0.311055623
7517	XRCC3	1.914096589	0.036752766	0.463889072	0.734646668
64131	XYLT1	-0.819108063	0.037617928	0.568669794	0.689586451
51087	YBX2	2.673614266	0.046138574	0.646242381	0.675093584
100874113	YEATS2-AS1	2.193183443	0.038240594	0.251016985	0.92108258
81555	YIPF5	-0.854361067	0.01490128	-0.085580431	0.908356156
286451	YIPF6	-0.815487214	0.01336878	-0.069665502	0.936199779
219539	YPEL4	1.610967697	0.023124592	0.069897117	0.948708308
7531	YWHAE	-0.638569181	0.021887799	-0.061083941	0.946685968
7533	YWHAH	-0.627472308	0.016662128	-0.025279433	0.974387956
26137	ZBTB20	-1.843206057	0.023008854	-0.005060005	0.9990101
27033	ZBTB32	3.354138332	0.003264657	1.776382858	0.083071468
166793	ZBTB49	1.008618964	0.049898303	-0.06073935	0.960087715
85463	ZC3H12C	-1.174464184	0.004295751	-0.109855526	0.908276852
100874367	ZDHHC20-IT1	4.983153851	0.003398956	0.63084316	0.805446622
150244	ZDHHC8P1	1.433708806	0.006882789	-0.36952971	0.78968074
196441	ZFC3H1	1.101499209	0.001659509	0.2898069	0.644535442
102723356	ZFPM2-AS1	3.688346997	0.044506613	0.546156826	0.861201161
118813	ZFYVE27	0.851500641	0.038914167	0.309109249	0.731110355
57732	ZFYVE28	0.970559291	0.016695117	0.32915835	0.588602769
9372	ZFYVE9	-0.969806517	0.038788878	-0.33641531	0.645982633
100125288	ZGLP1	2.122805659	0.030664872	0.641844391	0.692832105
112577464	ZKSCAN2-DT	2.048955976	0.028551744	0.177984093	0.939933881
84460	ZMAT1	1.15071724	0.014362733	0.309825076	0.783418842
283050	ZMIZ1-AS1	3.095771168	0.0000481	0.58369033	0.696094169
7556	ZNF10	0.873482526	0.035618939	0.620491346	0.226858926
51351	ZNF117	1.183876006	0.003852955	0.643176809	0.383088743
7675	ZNF121	1.313639032	0.004575127	0.615730964	0.311652108
7700	ZNF141	1.039045488	0.016467798	0.143569639	0.857112946
90338	ZNF160	0.891163371	0.015901303	-0.043720634	0.965776663
7748	ZNF195	0.809867307	0.021608644	0.171089583	0.762697487
10520	ZNF211	1.173023355	0.000814324	0.085870041	0.940323317
100507458	ZNF213-AS1	1.299350077	0.03912091	0.05752375	0.968825725
7570	ZNF22	-0.720592135	0.044382043	-0.371738157	0.529124609
57209	ZNF248	0.866349493	0.002664632	0.368604584	0.717402943
90987	ZNF251	1.285832236	0.008703945	0.289113931	0.728748563
7574	ZNF26	1.173717482	0.019921245	0.707160609	0.326832247
10781	ZNF266	1.113981721	0.016537286	-0.003094407	0.998717963
10793	ZNF273	1.973278555	0.000490859	0.771113153	0.588602769
92822	ZNF276	1.617600348	0.038240594	0.352917711	0.809568527
11179	ZNF277	-1.12704789	0.031238324	-0.840740686	0.1614517
7551	ZNF3	0.686540064	0.033920614	0.348392784	0.542799852
91975	ZNF300	1.140984992	0.002252062	0.954714733	0.118823643
284695	ZNF326	0.678306533	0.014803877	0.236414181	0.653901913
55713	ZNF334	1.414919106	0.006757631	0.081612034	0.955976089
26152	ZNF337	1.833982433	0.010857553	0.890912257	0.292225402
106480741	ZNF346-IT1	3.966339157	0.018576767	-0.610367074	0.51805789
117608	ZNF354B	1.044754675	0.037358213	0.474043705	0.54227829
140467	ZNF358	-0.6263332	0.040823884	-0.25128015	0.729277781
25946	ZNF385A	1.118470953	0.007544229	0.409674386	0.386684008
79750	ZNF385D	1.720360821	0.034330242	1.258454324	0.476582831
147687	ZNF417	1.054791746	0.012405107	0.323070002	0.417378068
79744	ZNF419	0.920209061	0.029608132	-0.031966069	0.97656542
9668	ZNF432	1.153696328	0.00113545	0.384667388	0.431940488
126070	ZNF440	1.439901256	0.004246342
353274	ZNF445	0.707877199	0.034051848	0.222671886	0.587383456
25888	ZNF473	1.566826164	0.010796503	1.313639856	0.219506737
440515	ZNF506	0.643971261	0.041784522	0.01460586	0.98696947
57473	ZNF512B	0.95407987	0.023855293	0.410343354	0.341393093
84874	ZNF514	1.185613371	0.034767568	0.038601466	0.978391345
9658	ZNF516	0.903769508	0.011420237	0.524187749	0.030406388
9849	ZNF518A	0.609982083	0.022719904	-0.033432481	0.971788104
57711	ZNF529	0.669017381	0.010553343	0.350412523	0.590360727
147658	ZNF534	4.981800124	0.013696373
163255	ZNF540	1.30850472	0.0294844	-0.112758749	0.912300125
162972	ZNF550	0.954337436	0.010747273	-0.160271129	0.835455638
84914	ZNF587	1.627650158	0.00156422	0.060164112	0.963493841
84622	ZNF594	0.899062881	0.028080803	0.495719546	0.508983667
162966	ZNF600	1.140228666	0.004825366	-0.507486306	0.534793744
[truncated: 26 more rows]
