# Supplementary material for: Sex Disparity in Systemic Sclerosis-Associated Pulmonary Fibrosis
Source: Int J Mol Sci. 2026 May 14;27(10):4363. doi: 10.3390/ijms27104363 (PMC13208012; doi:10.3390/ijms27104363)
Supplement: Supplementary file 1 [file ijms-27-04363-s001.zip › Galimba et al Supplemental Files/Supplemental File 08_Advaita_DEGs Male NL vs Female NL.xlsx]

## Sheet: DEGs Males NL vs Females NL
symbol	log2FC	q-value
A2M	0.98018	0.00787701
ABCC3	-1.44297	0.000373166
ACOT11	-1.00653	0.0367535
ADAMTS12	1.07194	0.0383113
ADAMTSL3	1.17024	0.0252341
ADGRB3	1.57662	0.00314353
ANGPT1	1.55205	0.00764556
BAALC	0.95188	0.0156228
BEAN1	-1.81278	0.0154514
BGN	1.51915	0.021709
CDH13	1.39858	0.0231915
CDH19	1.32498	0.00871055
CDHR5	-2.86921	0.0235361
CLDN5	1.18981	0.0078748
CLEC14A	1.04855	0.0383614
COL6A6	1.71969	0.0383113
DOK6	1.42297	0.0464632
ENTPD2	-2.36897	0.0267122
F13A1	1.40188	0.0464937
FAM95C	-3.63545	0.0338706
FXYD6	0.93519	0.000825563
GALNT6	-1.13262	0.00782778
GOLGA2P10	-1.76619	0.0383113
GPC3	1.3774	0.0119529
GUCY1A2	1.90733	0.0383614
HILS1	-5.05237	0.0267122
HMGCLL1	1.94734	0.000604534
IGFL2	-5.91843	0.0439881
IGSF10	1.33766	0.0354777
ITGA1	1.19245	0.0235361
ITLN1	-5.23765	3.08e-06
ITM2A	1.33017	0.00871055
JMJD7	-3.09895	0.046168
KLHL29	-0.853995	0.00871055
LAMA4	1.21679	0.0078748
LINC02284	-5.8791	0.00787701
LUM	1.51672	1.13e-05
NID2	1.23068	0.000868603
NTS	3.36998	0.000472741
OLFML3	1.10356	0.00325225
PCDH17	2.138	4.61e-05
PCDHB7	1.24239	0.00782778
PRDM6	1.01855	0.0383113
PRKCD	-0.744018	0.00915934
RN7SL2	-2.3275	0.0439881
SLC2A12	1.47337	0.0224296
SNRPGP15	-1.98876	0.0367535
SVEP1	1.28721	0.0354777
TNNI1	-1.79901	0.0354777
TRPC6	1.1288	0.000125588
VAMP5	0.885747	0.0156228
ZNF346-IT1	-5.01254	0.00314353
