# Supplementary material for: Sex Disparity in Systemic Sclerosis-Associated Pulmonary Fibrosis
Source: Int J Mol Sci. 2026 May 14;27(10):4363. doi: 10.3390/ijms27104363 (PMC13208012; doi:10.3390/ijms27104363)
Supplement: Supplementary file 1 [file ijms-27-04363-s001.zip › Galimba et al Supplemental Files/Supplemental File 14_DEGs Downstream of Progesterone.xlsx]

## Sheet: Progesterone
entity	name	logfc (M_SScPF vs. M_NL - mRNA (RNA-seq))	adjpv (M_SScPF vs. M_NL - mRNA (RNA-seq))	logfc (F_SScPF vs. F_NL - mRNA (RNA-seq))	adjpv (F_SScPF vs. F_NL - mRNA (RNA-seq))
2	A2M	-0.794871	0.0427854
55	ACPP	-1.01866	0.0288411
119	ADD2			1.70987	0.00670876
176	ACAN			2.40836	0.0126834
230	ALDOC			-1.04612	0.00670876
290	ANPEP	1.39345	0.00115584
306	ANXA3	-1.42878	0.0105516
330	BIRC3			1.4274	0.00544314
359	AQP2	4.20139	0.0105682
374	AREG			2.67707	0.000108427
390	RND3			1.05142	0.0460043
467	ATF3			2.16689	0.0181723
627	BDNF	-1.50685	0.0224454
655	BMP7	2.22384	0.00141046
664	BNIP3			-0.717169	0.0475641
753	LDLRAD4	0.901414	0.0319882
767	CA8	-1.23532	0.0266094
827	CAPN6	3.74304	0.000122703	3.06508	0.0104468
875	CBS			-2.03217	0.000121266
885	CCK			-3.92156	0.0108951
1278	COL1A2			1.98724	0.000418645
1282	COL4A1			1.6573	0.00927765
1306	COL15A1	1.97202	0.00214952	1.88087	0.0421521
1440	CSF3			3.28579	0.00985793
1490	CTGF			1.37051	0.0116983
1501	CTNND2	-2.742	0.000627453
1514	CTSL	0.977208	0.0474672
1647	GADD45A			1.37267	0.00146451
1674	DES	1.8807	0.00558674
1728	NQO1	-1.14207	0.00134263
1797	DXO	1.10211	0.0443839
1805	DPT			1.49752	0.0184985
1815	DRD4	2.29035	0.0143988
1948	EFNB2	-1.67056	0.000205003
2162	F13A1	-1.46354	0.0110123
2170	FABP3	2.20332	0.00141046
2171	FABP5			-1.57191	1e-06
2201	FBN2			1.50801	0.00950039
2355	FOSL2	0.765551	0.0494191	1.50363	0.0063133
2555	GABRA2			3.09291	0.0108951
2568	GABRP	2.66845	0.00394726
2660	MSTN	3.08648	0.0252002
2669	GEM	0.970956	0.0331699	1.96847	0.0031823
2701	GJA4	-1.25973	0.0274468
2775	GNAO1	2.36008	0.000286383
2810	SFN			1.12439	0.0158798
2917	GRM7	5.19302	0.00354803
2932	GSK3B	-0.648912	0.0376036
2992	GYG1	-0.702024	0.0233668
3026	HABP2			3.68773	0.00468949
3075	CFH			1.21277	0.0329331
3078	CFHR1			4.25061	0.0496932
3170	FOXA2	-1.01184	0.0337304
3294	HSD17B2			-1.54897	0.0444721
3295	HSD17B4	-0.667513	0.0301048
3356	HTR2A			1.42618	0.0456726
3371	TNC	1.41638	0.0233668
3397	ID1			-1.17567	0.0323692
3479	IGF1			1.92673	0.0193162
3484	IGFBP1			3.15184	0.000783457
3485	IGFBP2	0.817387	0.0407291
3514	IGKC	2.1741	0.0213665
3549	IHH	-1.38399	0.0198465
3551	IKBKB	1.01321	0.0404219
3557	IL1RN	1.52795	0.0366012	1.66704	0.0210923
3627	CXCL10			4.6481	0.0176462
3659	IRF1			2.14731	0.00202124
3679	ITGA7	2.0223	1e-06
3691	ITGB4	1.6879	0.000879208
3778	KCNMA1	1.85979	1.43e-05
3853	KRT6A	8.36211	1e-06
3854	KRT6B	5.40232	0.0179505
3976	LIF	1.82431	0.0377708	2.91111	0.000690994
4060	LUM			1.30379	0.00702621
4082	MARCKS	-0.753153	0.0467177
4091	SMAD6	-1.6802	0.0232559
4118	MAL	-1.19828	0.0192334
4133	MAP2	-1.5405	0.00310163
4168	MCF2	4.12098	0.0442354
4212	MEIS2	-0.802907	0.0255709
4222	MEOX1	2.77829	0.00043183
4257	MGST1	-1.05341	0.0321289	-1.27306	0.000392978
4311	MME			-1.82495	0.00950039
4318	MMP9	1.93453	0.0371928
4319	MMP10	5.71453	0.000290176
4355	MPP2	0.996638	0.0494191
4488	MSX2			1.47772	0.0172124
4489	MT1A	2.2152	0.00925727	3.11347	0.00782943
4493	MT1E			1.52172	0.0279381
4501	MT1X			2.17758	0.000895001
4502	MT2A			2.113	0.000430551
4629	MYH11	1.58375	0.011539
4791	NFKB2			1.53387	0.0273774
4842	NOS1			-1.84886	0.0460043
4914	NTRK1	1.51596	0.0281556	1.377	0.0488471
4967	OGDH	-0.612846	0.00673697
5054	SERPINE1			3.65603	1e-06
5106	PCK2			-0.753608	0.0198962
5142	PDE4B			1.55019	0.00655145
5154	PDGFA			0.984601	0.0380388
5168	ENPP2	-1.06857	0.0292213
5175	PECAM1	-1.24856	0.0030435
5187	PER1	0.975847	0.0472296
5332	PLCB4	0.912285	0.0111308
5349	FXYD3	2.79055	0.000922988
5411	PNN	1.00516	0.00757128
5514	PPP1R10			0.860985	0.024214
5581	PRKCE	-1.5978	0.00874775
5730	PTGDS	1.57537	0.0178937
5732	PTGER2			0.712424	0.0379462
5743	PTGS2			1.99961	0.00354663
5744	PTHLH			2.07188	0.0339532
5768	QSOX1	-0.78825	0.010447
5793	PTPRG	-1.04529	0.0286159
5865	RAB3B	3.94981	0.0222958
5996	RGS1			2.5953	0.00148807
5997	RGS2			1.61723	0.0151156
6262	RYR2			1.19773	0.0304064
6273	S100A2	5.02847	1e-06
6286	S100P	1.65075	0.00560788
6373	CXCL11			4.16718	0.017288
6421	SFPQ	0.799084	0.0261875	0.801095	0.0194997
6424	SFRP4	2.49222	0.000780031	2.30461	0.029637
6510	SLC1A5	-0.856509	0.0138161
6563	SLC14A1	-2.16888	0.0228095
6696	SPP1	3.35394	5.6e-05
6713	SQLE	-1.27566	0.0140734
6751	SSTR1	-3.27666	1e-06	-2.02257	0.00592802
6999	TDO2			2.72975	0.0036725
7050	TGIF1			0.690454	0.0204739
7057	THBS1			2.06235	0.000676795
7059	THBS3	1.61231	0.00608331
7078	TIMP3	-1.36198	0.00872669
7128	TNFAIP3			2.50994	7.73e-06
7130	TNFAIP6			1.65301	0.0229251
7134	TNNC1	-1.95264	0.000897773
7136	TNNI2	3.08546	8.89e-05
7162	TPBG	1.16494	0.0161023
7182	NR2C2	0.6229	0.0427238
7262	PHLDA2			1.64308	0.000143186
7296	TXNRD1	-1.22861	0.000278314
7301	TYRO3	-0.856473	0.0144465
7412	VCAM1			3.56063	8.14e-06
7476	WNT7A	-2.34556	0.000139499
7570	ZNF22	-0.720592	0.044382
7857	SCG2	1.93609	0.0174867	3.79411	0.000223033
7941	PLA2G7	1.69101	0.0351197
7980	TFPI2			2.46259	0.000950594
8061	FOSL1			2.19155	0.0104468
8473	OGT	1.28105	0.00390016
8496	PPFIBP1	-0.837705	0.024791
8600	TNFSF11	4.03517	0.0228756
8630	HSD17B6	-2.2282	0.000227699	-2.38601	0.010961
8639	AOC3	-1.3841	0.00844864
8702	B4GALT4	0.625661	0.0204276
8714	ABCC3	2.11484	1e-06
8743	TNFSF10	-1.53153	0.0228095
8832	CD84	0.812941	0.0405981
8864	PER2	1.7079	0.000290176
8875	VNN2	-1.18657	0.0251656
8913	CACNA1G	2.95655	0.000724316	1.88793	0.000570537
8999	CDKL2	-1.03748	0.0274468	-1.1394	0.00672722
9056	SLC7A7			-1.52973	0.011936
9075	CLDN2	2.3753	0.0329617	6.07039	1e-06
9112	MTA1	0.961389	0.0486343
9231	DLG5	1.09085	0.00749441
9294	S1PR2	-0.906563	0.00860567
9324	HMGN3	0.768255	0.0143303
9358	ITGBL1			2.28471	0.0104468
9455	HOMER2	1.01413	0.0375197
9547	CXCL14	3.89804	0.000139331
9645	MICAL2			1.13497	0.0337667
9934	P2RY14	-1.37364	0.0111308
9936	CD302	-1.6369	0.0218138
10008	KCNE3			-1.41075	0.00670876
10129	FRY	-0.949571	0.0261448
10247	RIDA			-1.18577	0.00112997
10290	SPEG	2.60811	1.8e-06
10335	MRVI1	1.84508	0.000307004
10491	CRTAP	-0.655374	0.0211717
10521	DDX17	0.795414	0.0480761
10560	SLC19A2			1.57534	0.00845839
10825	NEU3	0.987716	0.0112491
10868	USP20	0.716439	0.0298929
10878	CFHR3	2.9715	0.0475534	3.6369	0.0263271
10938	EHD1	-0.913164	0.000629773
10962	MLLT11	1.74814	0.00525067
10988	METAP2	-0.651544	0.0379229
11064	CNTRL	0.931686	0.0135882
11067	DEPP1			1.44679	0.033559
11259	FILIP1L			1.34226	0.0290411
11326	VSIG4			-2.09467	0.00409475
22822	PHLDA1	1.29303	3.92e-05	1.80305	0.00850966
23072	HECW1	3.31274	0.000339696	2.20676	0.00448131
23089	PEG10			-1.37139	0.0286775
23237	ARC	-2.29364	0.00942541
23316	CUX2	3.10741	0.016504
23541	SEC14L2	1.40637	0.0218051
23654	PLXNB2	0.614378	0.022811
23704	KCNE4	1.78432	0.0161712	2.33392	0.00290964
25878	MXRA5			1.92156	0.00730976
25884	CHRDL2	2.77629	0.0110346
25902	MTHFD1L			1.16833	0.0345557
25903	OLFML2B			1.38475	0.0134293
26031	OSBPL3	1.0533	0.00638496
26098	EDRF1	0.625241	0.0365767
26227	PHGDH	-1.11059	0.00299417
26973	CHORDC1	0.928947	0.00325266
26993	AKAP8L	1.13277	0.0210278
27122	DKK3	-0.747693	0.0377708
27148	STK36	1.4773	0.0156781
27295	PDLIM3	1.28366	0.00959527	1.50967	0.00426939
28957	MRPS28	-0.814276	0.0386277
28996	HIPK2	-0.852463	0.0110959
29116	MYLIP	-0.786332	0.0274468	-0.913142	0.00341474
29121	CLEC2D	1.37337	0.0317277
50814	NSDHL	-0.796942	0.0122664
51090	PLLP	-1.98157	0.000115878
51129	ANGPTL4			2.87807	0.000579144
51195	RAPGEFL1	1.76328	0.0221615
51209	RAB9B			1.49619	0.0410463
51378	ANGPT4			-1.19081	0.0196856
51554	ACKR4	-2.35615	0.000724316
51660	MPC1			-0.633371	0.0419324
51676	ASB2	2.07936	0.00856055
53826	FXYD6	-1.25822	0.00399081
53828	FXYD4	-2.67289	0.044382
54658	UGT1A1	6.3203	0.0024652
54758	KLHDC4	1.13252	0.047718
54829	ASPN	2.38424	2.19e-06	2.64912	0.00251852
54843	SYTL2	1.24383	0.0212602	1.10377	0.0314092
54856	GON4L	0.809082	0.0407291
54861	SNRK	-0.840998	0.0317011
55015	PRPF39	0.98366	0.0112921
55061	SUSD4	2.30642	0.00230841
55129	ANO10	-0.795769	0.025349
55332	DRAM1	-1.09592	0.00844864
55608	ANKRD10	0.943193	0.0229863
55861	DBNDD2	1.23808	0.0369183
55959	SULF2	0.827489	0.0267936
56477	CCL28			-1.33435	0.0460043
56999	ADAMTS9			2.12244	1.58e-05
57402	S100A14			-1.30266	0.0033228
57447	NDRG2			-0.824296	0.0105431
57494	RIMKLB	0.881648	0.0468951
57633	LRRN1			1.43555	0.0479547
57669	EPB41L5	-1.11944	0.00641234	-1.11667	0.0100369
57761	TRIB3	-2.18347	1.72e-06
64061	TSPYL2	1.11843	0.0491223
64757	2026-03-01	-1.12426	0.0204919	-1.23018	0.0195505
79413	ZBED2	-2.66358	0.00017687	-2.32876	0.0193162
79750	ZNF385D	1.72036	0.0343302
79789	CLMN	0.886191	0.0407702
79887	PLBD1			-1.16238	0.0284406
79901	CYBRD1	-1.06271	0.0398498
80176	SPSB1			1.13911	0.00994908
80737	VWA7	1.33495	0.0493012
80777	CYB5B	-0.715512	0.0176053
81029	WNT5B	1.03132	0.00203294
84282	RNF135			-0.706512	0.0216334
84612	PARD6B	-0.938573	0.0418579
84876	ORAI1	-0.663932	0.0188758	-0.973848	0.00408519
84935	MEDAG	1.68204	0.0273562	2.76513	0.0130303
90799	CEP95	1.3574	0.00902519
91522	COL23A1	1.63131	0.0246044
92259	MRPS36	-0.621232	0.0312383
92949	ADAMTSL1	1.169	0.0272134
116372	LYPD1	2.07606	0.0353667
122060	SLAIN1	-1.17436	0.0147761	-0.826424	0.00671198
124975	GGT6	1.66411	0.0107023
126375	ZNF792	-1.16376	0.00869236
129880	BBS5	1.30658	0.0284998
135112	NCOA7			1.2263	0.0255806
135932	TMEM139	-1.63435	0.0110957
152926	PPM1K	-0.860661	0.0282096	-0.631664	0.0144322
163933	FAM43B			2.7775	5.98e-05
165904	XIRP1			4.89942	6.72e-06
166647	ADGRA3			0.719424	0.00655145
202374	STK32A	0.997588	0.000670464	1.59505	0.00161611
221400	TDRD6	2.00369	0.00343108
221935	SDK1	-0.855198	0.0165038
284161	GDPD1			-1.36583	0.0246948
340277	FAM221A	1.05866	0.0329617
340719	NANOS1	-2.05088	8.59e-05
374654	KIF7	1.56122	0.0411658	1.31773	0.00997632
387914	SHISA2	-1.76331	1e-06	-1.48958	0.00316543
389058	SP5	-1.58412	0.0294107
389376	SFTA2	-1.37473	0.0072472
400746	NCMAP	-1.27067	0.0113706	-1.15515	0.0335831
406962	MIR186	4.01546	0.00380968
727897	MUC5B	4.68429	0.00027027
728215	FAM155A	1.49854	0.0165616
100506658	OCLN	-1.62598	0.00150924

## Sheet: Sheet1
89 elements included exclusively in "F":								168 elements included exclusively in "M":
XIRP1								KRT6A
CXCL10								UGT1A1
CFHR1								MMP10
CXCL11								KRT6B
HABP2								GRM7
SERPINE1								S100A2
VCAM1								MUC5B
CSF3								AQP2
IGFBP1								MCF2
GABRA2								TNFSF11
ANGPTL4								MIR186
FAM43B								RAB3B
TDO2								CXCL14
AREG								SPP1
RGS1								CUX2
TNFAIP3								MSTN
TFPI2								TNNI2
ACAN				36 common elements in "F" and "M":				FXYD3
ITGBL1				CLDN2				MEOX1
FOSL1				SCG2				CHRDL2
MT1X				CFHR3				GABRP
ATF3				MT1A				SPEG
IRF1				CAPN6				GNAO1
ADAMTS9				LIF				SUSD4
MT2A				MEDAG				DRD4
PTHLH				ASPN				BMP7
THBS1				KCNE4				FABP3
PTGS2				SFRP4				IGKC
COL1A2				HECW1				ABCC3
IGF1				GEM				ASB2
MXRA5				CACNA1G				LYPD1
ADD2				COL15A1				ITGA7
COL4A1				PHLDA1				TDRD6
TNFAIP6				IL1RN				MMP9
PHLDA2				STK32A				DES
RGS2				PDLIM3				KCNMA1
SLC19A2				FOSL2				MRVI1
PDE4B				NTRK1				RAPGEFL1
NFKB2				KIF7				MLLT11
MT1E				SYTL2				ZNF385D
FBN2				SFPQ				PER2
DPT				PPM1K				PLA2G7
RAB9B				SLAIN1				ITGB4
MSX2				MYLIP				GGT6
DEPP1				ORAI1				S100P
LRRN1				EPB41L5				COL23A1
BIRC3				CDKL2				THBS3
HTR2A				NCMAP				MYH11
OLFML2B				MTARC1				PTGDS
GADD45A				MGST1				FAM155A
CTGF				SHISA2				STK36
FILIP1L				SSTR1				TNC
LUM				ZBED2				SEC14L2
NCOA7				HSD17B6				ANPEP
CFH								CLEC2D
RYR2								CEP95
MTHFD1L								VWA7
SPSB1								BBS5
MICAL2								OGT
SFN								DBNDD2
RND3								ADAMTSL1
PDGFA								TPBG
PPP1R10								AKAP8L
ADGRA3								KLHDC4
PTGER2								TSPYL2
TGIF1								DXO
MPC1								DLG5
RNF135								FAM221A
BNIP3								OSBPL3
PCK2								WNT5B
NDRG2								HOMER2
ALDOC								IKBKB
PLBD1								PNN
ID1								MPP2
RIDA								NEU3
ANGPT4								PRPF39
S100A14								CTSL
CCL28								PER1
GDPD1								MTA1
PEG10								ANKRD10
KCNE3								CNTRL
SLC7A7								CHORDC1
HSD17B2								PLCB4
FABP5								LDLRAD4
MME								CLMN
NOS1								RIMKLB
CBS								SULF2
VSIG4								IGFBP2
CCK								CD84
								GON4L
								DDX17
								HMGN3
								USP20
								B4GALT4
								EDRF1
								NR2C2
								PLXNB2
								OGDH
								MRPS36
								GSK3B
								METAP2
								CRTAP
								HSD17B4
								GYG1
								CYB5B
								ZNF22
								DKK3
								MARCKS
								QSOX1
								A2M
								ANO10
								NSDHL
								MEIS2
								MRPS28
								PPFIBP1
								SNRK
								HIPK2
								SDK1
								TYRO3
								SLC1A5
								S1PR2
								EHD1
								PARD6B
								FRY
								FOXA2
								ACPP
								PTPRG
								CYBRD1
								ENPP2
								DRAM1
								PHGDH
								NQO1
								ZNF792
								VNN2
								MAL
								TXNRD1
								CA8
								PECAM1
								FXYD6
								GJA4
								SQLE
								TIMP3
								P2RY14
								SFTA2
								IHH
								AOC3
								ANXA3
								F13A1
								BDNF
								TNFSF10
								MAP2
								SP5
								PRKCE
								OCLN
								TMEM139
								CD302
								EFNB2
								SMAD6
								TNNC1
								PLLP
								NANOS1
								SLC14A1
								TRIB3
								ARC
								WNT7A
								ACKR4
								FXYD4
								CTNND2
