# Supplementary material for: Sex Disparity in Systemic Sclerosis-Associated Pulmonary Fibrosis
Source: Int J Mol Sci. 2026 May 14;27(10):4363. doi: 10.3390/ijms27104363 (PMC13208012; doi:10.3390/ijms27104363)
Supplement: Supplementary file 1 [file ijms-27-04363-s001.zip › Galimba et al Supplemental Files/Supplemental File 08_ enriched pathways in male SSc.xlsx]

## Sheet: IPG_rep69697_c91867_pathwaysTab
pName	countDE	countAll	pv	contributing DEG(s)
PPAR signaling pathway	2	71	0.00396751	NR1H3, CYP27A1
Ferroptosis	1	40	0.011884	CYBB
Coronavirus disease - COVID-19	2	212	0.0155438	RPS4Y1, CYBB
Transcriptional misregulation in cancer	1	174	0.0160706	KDM6A
Riboflavin metabolism	1	8	0.0328726	ACP5
Rheumatoid arthritis	1	87	0.0396465	ACP5
Cholesterol metabolism	1	49	0.0452703	CYP27A1
Phagosome	2	148	0.0473981	CYBB, MARCO
