# Supplementary material for: Sex Disparity in Systemic Sclerosis-Associated Pulmonary Fibrosis
Source: Int J Mol Sci. 2026 May 14;27(10):4363. doi: 10.3390/ijms27104363 (PMC13208012; doi:10.3390/ijms27104363)
Supplement: Supplementary file 1 [file ijms-27-04363-s001.zip › Galimba et al Supplemental Files/Supplemental File 02_Advaita_DEGs Male_SSc vs NL.xlsx]

## Sheet: DEGs Males_SSc vs NL
symbol	log2FC	q-value
KRT14	9.8397	1e-06
LY6D	9.58823	1e-06
DSG3	9.3587	1e-06
LGALS7B	9.06217	1e-06
SERPINB13	8.50473	6.84e-05
KRT6A	8.36211	1e-06
SPRR1B	8.13105	0.000390174
UPK1B	7.8168	1.49e-06
DUX4L9	7.42823	1.92e-06
KRT16	7.33807	0.00172241
CST1	7.19853	2.74e-05
CYP24A1	7.14726	2.1e-05
B3GNT6	7.00675	2.38e-05
IGFL2	6.99711	1.01e-06
C5orf46	6.78815	0.0326877
MMP13	6.45503	1e-06
UGT1A1	6.3203	0.0024652
MIR149	6.24507	5.15e-05
PRSS2	6.24211	0.000136585
SPRR1A	6.22816	0.000431633
MIR31HG	6.16871	0.000692033
UCN2	6.16365	7.81e-05
SYT16	6.14872	1.01e-05
ITPRID1	6.14065	5.79e-06
AKR1B10	6.10924	8.29e-05
MUC13	6.0906	0.00587931
ANKRD18B	6.02402	0.00042213
CST2	6.01451	1e-06
SERPINB5	5.98841	9.97e-05
CYP4F32P	5.89935	0.000286383
KCNH5	5.89196	0.0112328
KRT5	5.81985	0.00042213
MMP10	5.71453	0.000290176
TNS4	5.56366	0.00035549
ADAMTS19	5.54097	0.0014771
C1QL2	5.53704	0.00299417
AC012317.1	5.49483	0.00294845
CALML3	5.4909	0.00925727
OR52N1	5.43919	0.0132806
C4orf54	5.4339	0.00355003
CYP4F24P	5.41988	0.000250462
MYBPH	5.4152	0.00410838
CALML5	5.4035	0.0233668
KRT6B	5.40232	0.0179505
CCL7	5.39478	0.0249517
LINC00939	5.37454	0.00205904
IFNE	5.35972	0.0210501
NPHS1	5.28001	0.000982983
DQX1	5.27525	8.48e-06
HMGA2	5.21228	0.00149961
PCP4	5.21083	0.000780031
ADGRF5P1	5.20658	0.00771691
KISS1R	5.20349	0.0105308
LGALS9C	5.20096	0.000982983
CYP27C1	5.19463	5.25e-05
GRM7	5.19302	0.00354803
ACTBL2	5.18605	0.00172241
FAM95C	5.16225	0.000107858
CASP1P2	5.15817	0.0139554
GRIN2A	5.14853	6.82e-06
CALML3-AS1	5.14193	0.016974
STRA6	5.12592	1e-06
NELL1	5.12207	0.00334264
MIR4483	5.11122	0.0309141
GPR87	5.0937	2.62e-06
COL17A1	5.04762	1e-06
OR7E22P	5.04508	0.0154172
ADCYAP1	5.03946	1e-06
MIR145	5.03809	5.81e-05
S100A2	5.02847	1e-06
TEX26-AS1	5.01981	0.000483426
ZDHHC20-IT1	4.98315	0.00339896
ZNF534	4.9818	0.0136964
SHISAL2B	4.96611	0.00902519
ALPK2	4.94179	0.000982983
IGFL1	4.93611	0.00545326
OR5G5P	4.93523	0.0432092
MAGED4B	4.93199	0.000982983
FAT2	4.93009	1e-06
WTAPP1	4.92451	0.00462759
MIR205HG	4.92361	0.00844864
LINC02532	4.92357	0.00343761
MIR4768	4.91996	0.042826
PPP1R14D	4.91473	0.0184393
IGHV3-43	4.90698	0.0323508
LINC02099	4.90602	0.00862674
SLC5A5	4.82825	0.0125802
RN7SL566P	4.82655	0.0149246
PRSS3P4	4.79168	0.0471676
NPAS4	4.79048	0.0107715
PACERR	4.79001	0.00797585
ERN2	4.77567	0.00244037
GLB1L3	4.77465	2.3e-05
PCK1	4.76714	0.0275273
AIRE	4.76063	0.0200666
PLCH2	4.72057	1e-06
CNGA3	4.70443	0.017007
OPN4	4.70294	0.0156521
IDSP1	4.70182	0.0145259
MUC5B	4.68429	0.00027027
ACY3	4.66666	4.88e-05
FAM83A-AS1	4.66172	0.00689027
BCRP1	4.61536	0.0255562
MIR1-1HG-AS1	4.5916	1e-06
AQP6	4.58578	0.000843272
FLJ16779	4.5829	0.00593259
LHCGR	4.57907	0.0169818
LINC01451	4.5761	8.83e-05
PADI1	4.56847	0.020666
TMPRSS4	4.56712	0.001189
EDN2	4.53877	8.11e-05
GAS2L1P2	4.52796	0.0219724
MOGAT2	4.51955	0.0214969
MUC16	4.51426	1e-06
KCTD8	4.47953	0.0210338
MAEL	4.46897	0.0116999
PRSS46P	4.45669	0.0098519
HILS1	4.45239	0.0161023
NPIPB6	4.43993	0.0237696
TFAP2A	4.43858	2.04e-06
KRT16P3	4.42215	0.000640888
COL7A1	4.42209	1e-06
MT3	4.41397	0.0284998
IGFL4	4.4029	0.0155222
NADK2-AS1	4.39997	0.0382406
GTF2IP7	4.38097	0.0098519
KRT15	4.37679	2.81e-06
CHIT1	4.37284	0.00599357
MMP1	4.35944	0.0441451
LINC00643	4.35739	0.025066
CCR8	4.34912	0.00818951
RUNDC3A-AS1	4.34504	0.00168767
HHATL	4.3432	8.05e-05
NTN3	4.33344	0.00619641
DSC3	4.33174	0.00643502
CHMP1B2P	4.30676	0.00325353
FOXE1	4.2998	0.00310163
RPL36AP43	4.2989	0.0209036
TP53AIP1	4.28204	0.0080212
PADI3	4.28013	0.027452
ADAMTS14	4.27613	0.00230564
CR2	4.26702	0.0285713
TM4SF19	4.26592	0.000204204
OR7E12P	4.26036	0.0272423
OTX1	4.25924	0.00515953
MMP7	4.24614	1e-06
CYP4F35P	4.2336	0.00202098
GTF2IP5	4.2289	0.0212817
CTD-3080P12.3	4.21738	0.0498969
AQP2	4.20139	0.0105682
GALNT9	4.20096	0.00806994
UBE2Q1-AS1	4.19144	0.0174867
RNU6-1095P	4.1891	0.0411558
CADPS	4.18761	1.7e-05
ANKRD20A8P	4.17317	0.0256512
KRT17	4.14457	0.00244037
FAM83A	4.14352	0.0356189
LINC00942	4.14175	0.0384382
RPS20P33	4.12402	0.0201436
MCF2	4.12098	0.0442354
GAP43	4.12062	0.00145814
NCBP2-AS1	4.11778	0.0102453
ACP7	4.11697	0.0328969
SLC4A11	4.10678	1e-06
LINC01977	4.10498	0.0425559
TFAP2A-AS1	4.08973	0.0352701
THEG	4.07813	0.0432192
MB	4.07734	0.000589346
ADAMTS16	4.06196	6.21e-05
RNU4ATAC18P	4.05786	0.0265225
RN7SL809P	4.05343	0.0427854
IGKJ5	4.04421	0.0437404
ACSBG2	4.04108	0.0330555
TNFSF11	4.03517	0.0228756
SLC6A7	4.02328	0.0277758
KCNH8	4.01641	0.000491374
MIR186	4.01546	0.00380968
KRT16P6	4.01273	0.0110346
MROH2A	4.01174	0.00942541
DNM1P51	3.99625	0.000780031
CKMT1B	3.9886	1e-06
KCNK12	3.985	0.00806994
ZNF346-IT1	3.96634	0.0185768
H3F3AP2	3.9611	0.0341386
RAB3B	3.94981	0.0222958
RHOV	3.94377	0.0152222
CLNK	3.93914	0.0266094
MUC4	3.9219	2.65e-05
CXCL14	3.89804	0.000139331
IGKJ4	3.86912	0.0224876
DUXAP9	3.85736	0.0217751
TTLL10-AS1	3.85603	0.00693232
CYP4F26P	3.85573	0.0141422
MORC2-AS1	3.84124	0.0260382
BMS1P7	3.83729	0.0438757
MIR3682	3.8363	0.00194159
COL22A1	3.83298	0.000454331
CERNA2	3.82848	0.00385958
CLCA2	3.82618	0.0111309
C10orf111	3.82286	0.0127377
WNT10A	3.81712	6.3e-05
NCLP1	3.81188	0.0373582
CDHR2	3.80745	0.0128719
SLC34A3	3.75394	0.00353927
AK3P3	3.75277	0.0285517
CAPN6	3.74304	0.000122703
BNC1	3.7429	0.00238274
BPIFB2	3.73854	0.0271634
ARHGAP40	3.73057	0.000670464
FNDC1	3.72649	1e-06
PRKAG3	3.71494	0.00801035
TPRG1LP1	3.69019	0.00972496
ZFPM2-AS1	3.68835	0.0445066
MFSD13B	3.67021	0.0395238
CILP2	3.6692	0.000473199
GRM6	3.64979	0.0297946
ADAMTS18	3.64659	0.0310579
PNCK	3.64453	7.98e-05
NARF-AS1	3.6374	0.0367528
UBQLNL	3.60856	0.00289804
NPY4R2	3.60854	0.00429575
CPNE6	3.6071	0.0152896
CLDN14	3.60309	0.0266094
SLC28A3	3.59696	0.000234495
HNRNPA1P21	3.58963	0.0312383
IGKV1-9	3.57245	0.000776536
SSUH2	3.56695	0.0159677
CPNE7	3.56163	0.00141046
IGSF9	3.55879	1e-06
MIR6859-3	3.54944	0.0414456
SPTSSB	3.53966	0.0461386
UNC5B-AS1	3.53565	0.000442679
EBF3	3.52796	0.00043183
CYP4F29P	3.50958	0.000122703
PROM2	3.5028	1e-06
PAEP	3.48318	0.046205
DLX5	3.47522	0.0028327
SNORA66	3.47034	0.00611962
SNORA71C	3.46131	0.0284889
HAS1	3.46115	0.0152222
CDKN2B-AS1	3.45867	0.0325829
TIFAB	3.45814	0.0228202
PAX9	3.45798	0.00131826
PRSS42	3.45788	0.0344014
DIO2	3.45558	1e-06
IGHJ6	3.45265	0.0478178
CLDN20	3.43707	0.0198568
ITIH1	3.43667	0.0437216
AC006272.1	3.43156	0.0409853
TFAP2A-AS2	3.42734	0.0256153
SCARNA13	3.41995	0.0106341
CDHR1	3.4071	0.000979007
LINC01835	3.40466	0.0146181
PTPRN	3.40151	0.0433978
DRD5	3.39462	0.0499662
NPIPA5	3.39419	0.00217924
SYT8	3.39358	0.00906764
MMP11	3.39052	0.000268838
IGHJ3P	3.39007	0.0219015
MEG3	3.38912	0.000684631
ENTPD2	3.38665	0.000441287
HIST1H4J	3.37169	0.0221615
TWIST1	3.36582	0.00106854
ZBTB32	3.35414	0.00326466
SPP1	3.35394	5.6e-05
TPRXL	3.35377	0.00792522
ANKRD36BP2	3.35202	0.00251324
SYT12	3.339	0.000610472
CYP2W1	3.3313	0.00368203
HECW1	3.31274	0.000339696
FBXL22	3.31123	4.38e-05
ITLN1	3.31054	0.0029396
RNF207	3.30956	0.00119276
CCL24	3.30575	3.92e-06
SALL4	3.30474	0.0043926
DPYS	3.30189	0.000205003
IGFBP7-AS1	3.30088	0.0324345
SMIM31	3.2956	0.0028327
EPHA10	3.28626	6.3e-05
SMC1B	3.27492	0.0164521
GJB3	3.25501	0.0010755
BPIFB1	3.24153	0.0483672
STUM	3.24083	0.000858259
CRABP2	3.23785	0.00113433
SNORD46	3.23726	0.0210338
SLN	3.22419	0.00738685
PLEKHS1	3.22272	0.0240913
HDC	3.22075	5.6e-05
COL6A4P2	3.21642	0.00396883
TNN	3.20296	0.00107918
CASKIN1	3.18941	0.0157046
HMGB3P24	3.18841	0.0152015
ACTA2-AS1	3.1877	0.00363698
CYP2T3P	3.17793	0.044084
SLC38A11	3.16137	0.000348839
GRHL3	3.15547	2.02e-05
OCLM	3.15469	0.0222902
GSDMC	3.15056	0.000122703
MIR4697HG	3.14407	0.000613365
SERPINA3	3.13566	0.00426141
MAGED4	3.13069	0.0323508
DEFB124	3.12781	0.0267936
VSIG1	3.12465	0.00705838
CHST6	3.1236	0.0030435
TAS2R5	3.1223	0.0143122
HNF4G	3.11542	0.0111076
CBLN4	3.11535	0.0196971
CUX2	3.10741	0.016504
CTSLP2	3.10725	0.0392824
MCIDAS	3.10306	0.0433978
CLCA4	3.0981	0.0497482
ZMIZ1-AS1	3.09577	4.81e-05
TMEM184A	3.08891	0.000623761
MSTN	3.08648	0.0252002
TNNI2	3.08546	8.89e-05
SNORD6	3.08075	0.0466915
TRGV5P	3.07576	0.040761
LCNL1	3.07334	0.0432192
GNB3	3.06041	0.0139359
FBXW10	3.05904	0.039296
RASAL1	3.04695	0.0054409
HR	3.04634	1e-06
LINC01348	3.03666	0.0115343
CSPG4P10	3.03252	0.00266463
WNT1	3.01617	0.0299792
GREM1	3.00984	2.26e-06
GIPR	2.9999	0.0436411
KCNK2	2.99793	0.0199212
ALDH3A1	2.98515	0.00105776
ADAMTS7P4	2.97895	0.00293209
TRIM17	2.97331	0.00543062
CROCC2	2.97227	0.0396562
CFHR3	2.9715	0.0475534
CACNA1G	2.95655	0.000724316
BDKRB1	2.94602	0.0496661
SHISA8	2.93679	0.0393319
CYP21A1P	2.93409	0.0217459
MUC6	2.933	0.000205003
SNORA33	2.93191	0.0280025
CXCL13	2.90507	0.00816564
VWA3A	2.89903	0.0087722
IGLJ2	2.896	0.0177561
DUXAP10	2.8921	5.05e-06
LRRC77P	2.88936	0.037556
INSYN2B	2.88869	0.0457195
ZSCAN4	2.88819	0.0317277
CFAP157	2.87924	0.0405981
PTPRH	2.86644	0.0382393
TEX52	2.86582	0.0341651
TMEM59L	2.86516	1e-06
DLEC1	2.86413	0.0296081
CHAD	2.85682	0.000559864
KRT23	2.84951	0.00433149
TMEM63C	2.84917	0.014988
SCG5	2.84487	0.00102474
KLHDC8A	2.82649	0.0313631
FAM83F	2.82574	0.0090124
TM4SF19-AS1	2.81745	0.0219466
ABCA12	2.81483	0.00230593
LINC01355	2.80963	0.0161488
MUC20P1	2.80898	0.0135882
PRRT2	2.7913	0.00525067
FXYD3	2.79055	0.000922988
MEOX1	2.77829	0.00043183
IL31RA	2.77721	0.0109914
CHRDL2	2.77629	0.0110346
VWCE	2.77616	0.000205003
MROH7	2.76522	0.0288411
PSORS1C3	2.76196	0.0204276
NSG1	2.75957	0.000432773
COL10A1	2.75907	0.0014771
RHOA-IT1	2.74963	0.0323508
SLC26A10	2.74914	0.029257
DOCK3	2.74485	1.52e-06
SOX21-AS1	2.74286	0.0294844
MIR34AHG	2.74165	0.0051232
AGBL2	2.73736	0.0056141
FUT2	2.73709	0.00432411
ADAM11	2.72503	0.00429575
MS4A1	2.71811	0.0210278
LINC00893	2.71384	0.00771691
IGHGP	2.7126	0.00261417
IGHV2-70	2.71219	0.0402313
LAMP5	2.71164	0.0478393
PSCA	2.71016	0.00440753
TPSD1	2.70804	0.016974
PLSCR3	2.70233	0.0356241
SPOCD1	2.70174	0.000228114
COL4A2-AS2	2.70107	0.0182012
TRPV6	2.68238	7.91e-05
KRT13	2.67632	0.00369033
YBX2	2.67361	0.0461386
GABRP	2.66845	0.00394726
CDH3	2.66505	1e-06
LRRC26	2.66369	0.0392531
PLEKHH1	2.66298	0.0045423
XAGE2	2.66078	0.0323508
ANKK1	2.65651	0.0461914
LMX1B	2.65297	0.0323508
ARTN	2.65149	0.0228756
SFRP2	2.64836	0.00102474
IGKV3-11	2.64343	0.0214176
FBXO24	2.64086	0.00394726
CDH2	2.63615	0.00354611
IGKV1D-39	2.6271	0.0318404
CCDC17	2.61998	0.0157007
OGDHL	2.61967	0.0200666
KCNN4	2.61863	0.000162214
CAPN13	2.618	0.000179787
IGKV2D-28	2.6172	0.0499306
FUT6	2.61238	0.0182793
CFAP99	2.6107	0.00916178
IGKV2-28	2.60917	0.044084
SPEG	2.60811	1.8e-06
DRD2	2.60799	0.0301048
FCER2	2.60791	0.0214201
RNF224	2.60707	0.0140775
EYA2	2.60075	0.00235858
PTCH2	2.59935	0.0335591
ANKRD20A5P	2.59626	0.00454806
HPSE2	2.59539	0.00270346
KLK7	2.59257	0.0457828
CYP2D6	2.59205	0.000436625
ASPDH	2.5899	0.0355431
TTLL9	2.58634	0.0449983
MAPK15	2.58477	0.0206794
PDLIM4	2.58435	3.05e-05
LINC00954	2.58298	0.00714495
SOX21	2.575	0.0449595
GAS6-AS1	2.57007	2.44e-06
IL20RB	2.56999	0.0171077
SLC9A3-AS1	2.56797	0.0263722
ALDH3B2	2.56776	0.0316913
SDS	2.56262	0.00043183
SLC22A20P	2.55943	0.0121366
PVT1	2.54899	6.49e-05
STAC2	2.5474	0.0210501
B3GNT3	2.54702	0.0237917
C1orf220	2.5438	0.0279678
NIPAL4	2.5392	0.0491036
POU5F1	2.53399	0.0222902
CYSRT1	2.53345	0.0317277
NUDT10	2.53131	0.0221783
GOLGA6L10	2.52847	0.0197482
CCDC78	2.52762	0.0203477
TMPRSS9	2.52574	0.0132952
MTTP	2.52444	0.011034
HES2	2.52077	0.00079684
SNHG4	2.52051	0.000336202
CYP2D7	2.51972	0.0240615
PDCL3P4	2.51722	0.0185768
SRRM2-AS1	2.50828	0.0488404
SMG1P7	2.50573	0.00658551
SHANK1	2.50402	0.0320182
CYP2C9	2.50257	0.0371892
ADAMTS7P1	2.50191	0.0158586
SGSM3	2.50092	0.0192113
FGF17	2.49752	0.0393319
BIRC7	2.49223	0.0315407
SFRP4	2.49222	0.000780031
STX1A	2.49115	0.000483615
IGHA2	2.48809	0.0165158
MIR155HG	2.48684	0.040263
SERPINI2	2.48649	0.0324345
RGS4	2.48553	0.0204782
LINC02541	2.48479	0.0152944
CCDC180	2.4821	0.0163573
SCGB3A1	2.48042	0.011899
FAM238C	2.47951	0.0418579
STEAP3-AS1	2.47385	0.0339823
AARSD1	2.47003	0.0471746
INO80B	2.46528	0.0217553
MIR222HG	2.46316	0.0163448
TP63	2.45566	0.01575
RHBDL1	2.45455	0.0105308
XCR1	2.45236	0.0433978
SGK2	2.44377	0.0357309
SLC52A1	2.44374	0.0354341
MMP16	2.44	0.00609555
ELMOD1	2.43402	0.00705901
IGKV1-17	2.42841	0.0297946
CCNO	2.42826	0.038023
ABHD12B	2.42375	0.0221615
IGHV1-24	2.42313	0.0266957
BBS1	2.42199	0.011292
PABPC1L	2.42081	0.0240913
TNFRSF18	2.41749	0.000613365
PLIN4	2.41257	0.000532848
WDR86	2.41053	0.00122076
PLIN1	2.41044	0.0405981
CCND2-AS1	2.40953	0.00469623
CXCL6	2.40242	0.00693039
PI4KAP1	2.40111	0.0240219
SCART1	2.3997	0.0397319
PMFBP1	2.39573	0.0284998
A2ML1	2.39461	0.0389142
CD79A	2.38764	0.0128019
KREMEN2	2.3873	0.0365767
ASPN	2.38424	2.19e-06
GREM2	2.38165	0.00150739
CD207	2.37695	0.0137118
KIF5A	2.37658	0.0350953
CLDN2	2.3753	0.0329617
CCL11	2.37503	0.042826
SNORA55	2.37178	0.0307566
BEAN1	2.36932	1e-06
PROM1	2.36573	0.0472296
CBLC	2.36547	0.000383426
GNAO1	2.36008	0.000286383
SPDEF	2.35835	0.00343761
BTBD11	2.35803	8.35e-06
ADAM12	2.35646	1e-06
ID2-AS1	2.35608	0.0255702
ALOX12P2	2.35519	0.0224609
USP32P3	2.35432	0.0221615
SPATA32	2.35415	0.0365789
DERL3	2.35339	0.0177026
FAM83D	2.35115	0.00205468
CATSPER2	2.34153	0.00995593
MMP19	2.33658	0.000670464
DM1-AS	2.33613	0.0286253
ESPN	2.3357	0.00389275
PROC	2.33471	0.0251289
GHRLOS	2.33391	0.0256306
AQP5	2.317	0.00944004
DIRAS1	2.31362	0.000900993
PLEKHN1	2.31097	0.00145814
ARMH1	2.30687	0.000865338
SUSD4	2.30642	0.00230841
MSTO2P	2.30631	0.0314982
TNFRSF14-AS1	2.30518	0.00153061
HSPA7	2.30338	0.0373349
SLC4A5	2.30218	0.0162529
CABYR	2.30117	0.0118354
EML6	2.29953	0.0137946
CBARP	2.29794	0.0296401
SOX8	2.29723	0.000121255
GOLGA2P5	2.29625	0.00644377
DRD4	2.29035	0.0143988
SYT2	2.28492	0.0239604
IGKV3-15	2.28489	0.0414486
PBX4	2.28445	0.019982
HCG4B	2.28241	0.0481501
IGDCC4	2.28081	0.0158328
HAGHL	2.28035	0.00594453
AGAP13P	2.27858	0.0284998
NBPF25P	2.27838	0.00533583
MUC20-OT1	2.27792	0.00214952
PRSS22	2.27707	0.00184985
GOLGA6L5P	2.27429	0.0209036
JMJD7-PLA2G4B	2.27418	0.0422534
CDRT4	2.27162	0.0275994
SPINK5	2.2713	0.00127949
COMP	2.26915	0.0163573
BRINP3	2.26851	0.00705282
CARMN	2.26718	0.00550528
BMP8A	2.26601	0.038186
HMCN2	2.26149	2.58e-05
KRT7-AS	2.25633	0.0305246
HS1BP3-IT1	2.25611	0.0228871
HIST1H1D	2.25566	0.0491452
RRP7BP	2.25487	0.0109477
STARD4-AS1	2.25253	0.0161198
NFYC-AS1	2.24828	0.0179142
OXER1	2.24585	0.0176201
FOXP3	2.24311	0.00746159
RRN3P2	2.23904	0.0261448
TRIM31	2.23729	0.0134131
SLC17A9	2.23591	0.0130668
SCRG1	2.23314	0.019093
COL9A2	2.22572	0.0014104
FAM86HP	2.22487	0.0340518
BMP7	2.22384	0.00141046
BAAT	2.22172	0.0246421
MT1A	2.2152	0.00925727
TPTE2P5	2.21515	0.0257871
SUGCT	2.21298	0.000123417
C5orf66	2.20504	0.0340518
TNFSF14	2.20494	0.0199212
SIRPG	2.20333	0.0156781
FABP3	2.20332	0.00141046
IGHG2	2.20294	0.0314551
YEATS2-AS1	2.19318	0.0382406
EDAR	2.19155	0.0425787
IGSF9B	2.1858	0.00449398
KLF3-AS1	2.18055	0.0338938
RPL13AP17	2.17943	0.0363936
POU2AF1	2.17941	0.0457195
BDKRB2	2.17714	0.00618738
IGKC	2.1741	0.0213665
LBX2	2.17272	0.0422411
NPIPB12	2.16824	0.0328969
SNAP25	2.16505	0.0259888
TRPV1	2.16332	0.00621781
GOLGA6L9	2.1571	0.0011442
JMJD7	2.1536	0.0482736
GABRE	2.15271	0.00389275
RPS10	2.15054	0.0361545
BICDL2	2.14634	0.00834861
ATP6V1FNB	2.14185	0.0029504
CCR7	2.14158	0.0030435
SULT1C2	2.14149	8.71e-06
PHYHIP	2.1357	0.00223844
TBX15	2.13283	0.00493241
ALDH1A3	2.13132	0.000819006
RET	2.12824	0.000162307
CRACR2B	2.12761	0.0016898
ITGAX	2.12625	0.000670464
CCDC40	2.12564	0.020777
DNAJC22	2.12518	2.24e-05
ZGLP1	2.12281	0.0306649
EPN3	2.12093	0.0411558
SNHG28	2.1203	0.0282034
EGR3	2.118	0.00457781
ABCC3	2.11484	1e-06
GOLGA2P10	2.11482	0.000264564
AGAP9	2.11423	0.00600345
LINC00265	2.10871	0.040761
LINC02166	2.10766	0.0311004
TSNAXIP1	2.10492	0.020931
POM121L9P	2.10263	0.0236097
IGKV1-5	2.10053	0.000637281
ASIC1	2.10043	0.00134263
PPIEL	2.09497	0.0123547
GOLGA6L4	2.09348	0.0330555
PLXNB3	2.09014	0.0214201
CCDC146	2.08709	0.0170033
SPAG5-AS1	2.0848	0.0183157
LGI2	2.08086	0.00840125
HEXDC-IT1	2.08044	0.0411739
ASB2	2.07936	0.00856055
LYPD1	2.07606	0.0353667
TRPV4	2.07418	0.00305853
HYPK	2.06867	0.0274468
IGHA1	2.06631	0.0336256
IGHV3-23	2.06129	0.0499662
GRIN1	2.05066	0.0286864
ZKSCAN2-DT	2.04896	0.0285517
PKP2	2.04886	0.0160801
PLPP2	2.04806	0.0270577
CAPN8	2.04739	0.00898293
NTF4	2.04447	0.0106523
SPTBN2	2.04187	0.000374185
ITGB1BP2	2.0405	0.0192755
COL4A6	2.0383	0.000580945
C15orf62	2.03592	0.0233668
UNC5CL	2.03364	0.0238536
SRCIN1	2.03156	0.0219466
HHLA2	2.0281	0.0465111
ATAD3B	2.02583	0.0254013
LINC00115	2.02549	0.0274468
ITGA7	2.0223	1e-06
RBM20	2.022	0.00341467
KCP	2.02155	0.000791617
ZNF154	2.01709	1.41e-06
CES4A	2.01552	0.022238
NOXA1	2.01198	0.0330555
COL27A1	2.01124	0.00600345
TTLL3	2.00918	0.0254686
IL24	2.00406	0.00872669
TDRD6	2.00369	0.00343108
GJB2	2.00302	0.0361545
WHRN	1.9988	0.00617698
KIAA1755	1.99872	1e-06
AHSA2P	1.99802	0.0374996
COL9A3	1.9935	0.0216589
C8orf44	1.98885	0.0127284
RSRP1	1.98624	0.0120993
CARD14	1.98551	0.0246174
FAM118A	1.97935	0.0014771
ZNF273	1.97328	0.000490859
COL15A1	1.97202	0.00214952
LINC01089	1.97062	0.0465116
FHL2	1.96764	1e-06
MAPK8IP3	1.96722	0.0367528
LINC00327	1.96692	0.033931
EPS8L1	1.96623	0.00138729
LY6G5B	1.96474	0.022811
SPDYA	1.96313	0.0297946
MAMDC4	1.96277	0.0422525
LCN2	1.96004	0.0271634
GABBR1	1.95741	0.0218607
NECTIN4	1.95733	0.00589179
NPIPB4	1.95479	0.0404656
LDB3	1.95442	0.00374061
LYPD3	1.95155	0.0161712
LINC01123	1.94985	0.00595903
TNFRSF25	1.94802	0.0368685
DGKA	1.93963	1.01e-05
CPNE5	1.93895	2.74e-05
SGK494	1.93733	0.04059
DUOXA2	1.9373	0.0157438
SCG2	1.93609	0.0174867
CD164L2	1.93479	0.0292341
MMP9	1.93453	0.0371928
PLA2G6	1.93197	0.027452
NEAT1	1.92171	0.0173423
LINC00894	1.92086	0.0404974
DET1	1.91975	0.0324717
IRF4	1.91952	0.0372604
SYTL1	1.91749	0.000696116
LHX4	1.91551	0.0440694
XRCC3	1.9141	0.0367528
SLC16A8	1.91312	0.0103198
WDR90	1.91298	0.00906764
DLGAP1-AS2	1.91296	0.0498697
XAF1	1.9117	0.00872669
TTLL10	1.91148	0.0305246
GLI1	1.91122	0.0245164
PDXDC2P-NPIPB14P	1.91061	0.0372604
FAIM2	1.90308	0.0251426
SLC25A25-AS1	1.89913	0.0329509
CBWD6	1.89848	0.0201538
FANK1	1.89707	0.00920208
RALGDS	1.89678	0.0232289
CFAP44	1.89513	0.0184238
AGAP6	1.89468	0.0448749
KLRA1P	1.89459	0.0382406
PPM1J	1.89291	0.00496869
WDR27	1.89277	0.0309812
C19orf71	1.89135	0.00377096
ADAMTS6	1.89039	0.0493685
MEIS3P2	1.88341	0.0264337
DES	1.8807	0.00558674
C1QTNF3	1.88039	0.00143816
ARHGEF39	1.87659	0.0348162
LGR6	1.87561	0.00195697
RUNX2	1.87279	2.14e-06
KCNJ14	1.86205	0.00620448
ARHGAP8	1.86028	0.0182012
KCNMA1	1.85979	1.43e-05
B3GAT2	1.8571	0.0129932
CLUHP3	1.85401	0.0192755
GPX2	1.85242	0.042826
SULF1	1.8512	0.000283172
TTN-AS1	1.85063	0.00013466
ST6GALNAC1	1.84838	0.0151693
MRVI1	1.84508	0.000307004
GALNT14	1.84496	0.0152944
CCDC24	1.83807	0.00229536
SSC5D	1.83797	0.000260262
RHPN1	1.83603	0.0168998
DOC2GP	1.83426	0.045481
ZNF337	1.83398	0.0108576
CICP14	1.8324	0.0208901
C6orf141	1.82979	0.0226926
RDH5	1.82938	0.0240913
IRF9	1.82778	0.025008
WBP1	1.82579	0.0228756
TTC21A	1.82526	0.0446479
ZNF692	1.8249	0.0107473
LIF	1.82431	0.0377708
LINC00174	1.82383	0.0218256
HERC2P2	1.82152	0.0437404
MIF-AS1	1.82136	0.0413949
EDARADD	1.82023	0.0182793
MATN1-AS1	1.81916	0.0331229
PYROXD2	1.8167	0.00225745
SRPK3	1.81514	0.0362199
SPDYE2	1.81427	0.00723063
ROBO3	1.81404	0.0263722
SLC25A27	1.81013	0.0258898
LENG8	1.81005	0.0374103
DZIP1L	1.80839	0.00462169
L3MBTL1	1.80519	0.0204276
THY1	1.80462	0.0374503
BMS1P1	1.80374	0.0221615
BTBD16	1.80134	0.0499613
DUOX2	1.79913	0.00487704
PIK3R6	1.79784	0.00337638
ADH6	1.79223	0.0496661
LTB4R2	1.79204	0.0145104
RIC3	1.79062	0.00870394
DNAH1	1.79054	0.0217553
KCNE4	1.78432	0.0161712
DDX39B	1.78077	0.038023
TSPOAP1	1.77978	0.023869
MDK	1.7778	0.000527113
RAB7B	1.77635	2.27e-05
MYH3	1.77526	0.0420153
CNTD1	1.77407	0.0409871
ODF3B	1.76988	0.00757128
HSH2D	1.7681	0.014603
LINC02449	1.76801	0.0443839
BTBD19	1.76659	0.0394393
MARCHF4	1.76365	0.048055
RAPGEFL1	1.76328	0.0221615
LINC00941	1.76032	0.0274468
CCNL2	1.76028	0.0473164
TEX9	1.75982	0.0483488
ZNF814	1.75623	0.000299456
NHS	1.7558	0.0030435
ANKDD1B	1.75204	0.0204706
ICOS	1.74971	0.0422534
TIAF1	1.74875	0.0367528
UBAP1L	1.74861	0.0204782
MUC20	1.74825	0.0469596
MLLT11	1.74814	0.00525067
ACCS	1.74387	0.0286331
PLXNB1	1.7434	0.00125223
AJM1	1.73554	0.0394799
ANKRD36	1.73535	0.00577457
MIR600HG	1.73522	0.0266758
SLFNL1-AS1	1.73258	0.0465945
TGFB3	1.73067	0.00272502
MATR3	1.7285	0.0211515
COL14A1	1.72622	0.00107918
ABCC5	1.72436	0.00193915
APBB3	1.72094	0.0196658
ZNF385D	1.72036	0.0343302
PPP2R2B	1.71971	0.0374996
PLXDC1	1.71745	0.00230593
PLD4	1.71444	0.0224407
PER2	1.7079	0.000290176
LUC7L	1.70737	0.0233222
SCX	1.70709	0.0153525
NFKBID	1.70365	0.0467177
CACNA1I	1.70037	0.0384024
BEGAIN	1.6987	0.0210278
FRMD5	1.69867	0.0165277
EDA2R	1.69766	0.0178247
GALNT6	1.69567	1e-06
LRRC56	1.69552	0.0123013
RRN3P1	1.69437	0.00617116
PLA2G7	1.69101	0.0351197
ITGB4	1.6879	0.000879208
MEDAG	1.68204	0.0273562
RBP5	1.68204	0.00491859
MICALL2	1.67967	0.0455803
GPT	1.67936	0.0396507
STAG3L3	1.67832	0.0313371
BOC	1.67525	1.34e-05
ANO9	1.67517	0.0273881
GOLGA8N	1.67046	0.00593259
SPAG8	1.66838	0.0445066
LILRB4	1.66817	0.0127377
MASP2	1.66727	0.0272423
GGT6	1.66411	0.0107023
ADCY2	1.66408	0.0247661
UCKL1-AS1	1.664	0.0467177
PHKG1	1.65963	0.0264671
RGS11	1.65764	0.0336278
DNM1	1.65693	0.0188758
SLC26A6	1.65511	0.0437404
S100P	1.65075	0.00560788
FTOP1	1.65057	0.0340518
RBM44	1.64778	0.0485346
ZNF789	1.6456	0.00218758
ECHDC2	1.64557	0.0139926
CRIP1	1.64383	0.00417203
HIST2H2BF	1.64182	0.0362199
DPY19L2	1.64153	0.0238536
SLC25A29	1.64069	0.0139171
CPXM2	1.6399	0.0010755
PRR36	1.63929	0.00141046
CFAP69	1.6371	0.0147243
SDHAP1	1.63556	0.025894
TNFAIP2	1.63448	0.0228296
EP400P1	1.63424	0.0350048
SPDYE18	1.63289	0.0162879
SLFN13	1.63282	0.0010755
TRAF5	1.63186	0.000227061
COL23A1	1.63131	0.0246044
SPIRE2	1.63043	0.00487704
NGFR	1.63009	0.000432586
SGSM2	1.62954	0.00862324
KMT5C	1.62938	0.0385989
ZNF587	1.62765	0.00156422
ATAT1	1.62574	0.00217924
TEKT4P2	1.62426	0.00291715
NPIPB5	1.62013	0.02825
MUC12	1.61777	0.0239281
ZNF276	1.6176	0.0382406
CCDC18-AS1	1.61677	0.0292042
NECTIN1	1.61544	0.000532848
CCDC136	1.61343	0.00187269
FCGR2C	1.6125	0.0341386
THBS3	1.61231	0.00608331
YPEL4	1.61097	0.0231246
ADAMTS9-AS1	1.61048	0.000454331
RABL2A	1.6082	0.0171152
AP1G2	1.60471	0.0390868
C1RL-AS1	1.60467	0.00806994
CLDN1	1.60404	0.0286331
GRAMD1B	1.60294	0.00705865
TPT1-AS1	1.6024	0.0100173
PCSK1N	1.60107	0.0143122
REEP2	1.60053	0.00828721
MYOM1	1.60051	0.0136575
TRIM66	1.60041	0.00773242
PRR7	1.59665	0.0029396
MST1	1.594	0.0398011
MYH11	1.58375	0.011539
CROCC	1.58356	0.0117973
MS4A14	1.58096	0.0289104
SOCS2-AS1	1.58034	0.0127423
PAM16	1.57982	0.0469094
SNRNP70	1.57742	0.0443176
TRMU	1.57627	0.0149246
PTGDS	1.57537	0.0178937
DPF3	1.56986	0.0215582
AATBC	1.56934	0.0191067
APOBEC3H	1.56863	0.0492022
HDAC10	1.56707	0.00775311
ZNF473	1.56683	0.0107965
ADGRF1	1.56652	0.016617
UBXN11	1.56556	0.0480761
LMBR1L	1.56528	0.0299777
KCNC3	1.56368	0.00384289
SCUBE3	1.56211	0.0202175
PLEKHM1P1	1.56196	0.0221615
KIF7	1.56122	0.0411658
MORN1	1.56074	0.00881505
PPP2R3B	1.55508	0.00669017
SLAMF1	1.55249	0.00956731
CBWD3	1.55129	0.0228756
KANTR	1.54835	0.00237265
SMIM5	1.54715	0.0469522
HELB	1.54635	0.0145259
CCDC57	1.54437	0.0203477
VAMP1	1.54173	0.0359404
TEDC1	1.54005	0.0401149
TVP23A	1.53819	0.0386277
RAD9A	1.53751	0.0192755
URAHP	1.53657	0.0448403
RBM6	1.53555	0.0215389
STEAP3	1.52814	0.000848762
IL1RN	1.52795	0.0366012
KHDC4	1.52561	0.00152956
PCSK4	1.52261	0.0413949
CLK1	1.52147	0.0214176
TCTE3	1.52034	0.0237917
OSBPL7	1.52005	0.00834861
ACTN2	1.51609	0.00806994
NTRK1	1.51596	0.0281556
SRRM3	1.51459	0.0123726
RAD51-AS1	1.513	0.0422411
CD72	1.51193	0.031456
ERVK3-1	1.51158	0.00209629
NFATC4	1.50426	0.0145259
SCLY	1.50425	0.0393319
CNN1	1.4987	0.00983863
TSHZ2	1.49869	0.00736263
FAM155A	1.49854	0.0165616
SLC29A4	1.49739	0.000307004
NBPF8	1.49726	0.0217553
NTN1	1.49383	0.00416655
SH3D21	1.49247	0.0422411
AZIN2	1.48526	0.0365551
FAM86B3P	1.48372	0.0255042
SLC4A3	1.48313	0.0164678
SUGP2	1.4829	0.0394393
PIGL	1.48225	0.0329617
CIART	1.48153	0.0446583
TRPM6	1.47825	0.0418579
STK36	1.4773	0.0156781
SPPL2B	1.47295	0.0207087
PAMR1	1.46971	0.0228603
ARHGEF16	1.46901	0.0455916
ADCY10P1	1.46865	0.00719308
SMO	1.46679	0.000865076
LARGE2	1.46536	0.0248227
TUB	1.46327	0.000141788
SUZ12P1	1.46273	0.0231103
ADGRB1	1.46098	0.0397087
LILRB5	1.46058	0.0354341
NUP50-DT	1.46002	0.0496661
VMP1	1.45941	0.000670464
ZNF774	1.45712	0.00850511
IL2RA	1.4565	0.0246174
PPP1R26-AS1	1.45536	0.0297863
FTX	1.44824	0.000383426
CAPRIN2	1.44767	0.0280808
ANKRD13B	1.44751	0.0242677
FERMT1	1.44746	0.0486343
BCL11A	1.44589	0.000699303
KAT2A	1.44251	0.0403936
BCAS1	1.44116	0.0386277
MZF1	1.44027	0.044382
ZNF440	1.4399	0.00424634
ADAM8	1.43707	0.0315407
REC8	1.43403	0.0218115
ZDHHC8P1	1.43371	0.00688279
NRXN2	1.43229	0.0455551
LINC01410	1.43055	0.0237917
POFUT2	1.42758	0.0134298
MX2	1.42552	0.0211789
PDCD1	1.42315	0.029257
LONRF2	1.42194	0.000904845
ZNF83	1.41975	0.00654973
HS3ST2	1.41843	0.00693335
TNC	1.41638	0.0233668
TUBGCP6	1.41632	0.0402964
ZNF846	1.41585	0.0043518
ATP1A2	1.41552	0.0216341
ZNF334	1.41492	0.00675763
AZIN1-AS1	1.41477	0.0316795
TRAF1	1.41419	0.0276223
GSTM2	1.41051	0.0460533
DTX2	1.40872	0.00380345
CAMKK1	1.40793	0.0398011
RNF165	1.40741	0.0376037
SEC14L2	1.40637	0.0218051
MCF2L2	1.40634	0.0406968
ADGRB2	1.40575	0.00402101
LURAP1	1.40437	0.0364906
PLEKHG6	1.40402	0.0110346
FNBP4	1.40397	0.0142951
NCAM1	1.39538	0.00862634
ANKRD65	1.39465	0.00419046
PTGFRN	1.39397	2.13e-05
PDLIM7	1.39391	0.00138729
ANPEP	1.39345	0.00115584
C1orf159	1.39276	0.0274468
FAM78B	1.38938	0.0229908
PNPLA7	1.38831	0.0387889
PNISR	1.38389	0.00122076
ST3GAL3	1.38345	0.026453
TRO	1.38325	0.0156781
MELTF	1.37807	0.0436748
CLEC2D	1.37337	0.0317277
KCNH2	1.37244	0.0228756
ARMCX4	1.37172	0.0157007
DPY19L1P1	1.37169	0.0291714
UVSSA	1.37144	0.0437913
ENOSF1	1.37142	0.0170385
NNAT	1.37133	0.0374996
NLRP1	1.36695	0.0285713
LUC7L3	1.36531	0.00550528
FGFR3	1.36513	0.0100887
KLHL6	1.36203	0.00183259
SNRPGP15	1.36082	0.048055
RASSF6	1.36059	0.0376036
EPPK1	1.36029	0.0127284
C1orf74	1.359	0.00749441
TSPAN11	1.35772	0.0130668
CEP95	1.3574	0.00902519
DNASE1	1.35278	0.0484567
LAMA1	1.35163	0.00732157
ABCA7	1.34883	0.0179119
PPP4R1L	1.34714	0.0177823
QTRT1	1.34569	0.0139359
CCDC66	1.34226	0.00183259
PODNL1	1.3405	0.030951
PPOX	1.34005	0.0273562
RPL32P3	1.33958	0.0211614
VWA7	1.33495	0.0493012
PCNX2	1.33365	0.00840125
COL16A1	1.33153	0.0166091
VSTM2L	1.3313	0.0498374
B3GNTL1	1.32916	0.0209299
TTC14	1.32704	0.000483615
CDHR5	1.32642	0.0246775
LOXL4	1.32614	0.0283247
CARD11	1.32566	0.0422411
HES4	1.32383	0.00869446
CELSR2	1.31663	0.00149961
ZNF469	1.31542	0.00156422
ZNF121	1.31364	0.00457513
ARHGAP22	1.30892	0.0284998
ZNF540	1.3085	0.0294844
SLC26A1	1.30675	0.0286035
BBS5	1.30658	0.0284998
CUBN	1.30249	0.0151693
CEP83	1.30245	0.0123844
LINC01770	1.30072	0.0480592
CPSF1	1.30046	0.00840125
EFHC1	1.29993	0.0413182
ZNF213-AS1	1.29935	0.0391209
ABCB9	1.29891	0.00244037
NKTR	1.29805	0.020777
SNCAIP	1.29511	0.0423047
ITGB8	1.29501	0.0153999
PHLDA1	1.29303	3.92e-05
PLXNA3	1.29117	0.0087722
VWA2	1.29113	0.00634316
LRFN4	1.29059	0.0307566
FCHSD1	1.29059	0.0459743
HNRNPH1	1.29011	0.0146141
ZNF793	1.28648	0.00608605
CMAHP	1.28607	0.0316234
ZNF251	1.28583	0.00870394
PDLIM3	1.28366	0.00959527
RPS6KL1	1.28211	0.0491006
CREBZF	1.2821	0.0147908
STAG3	1.2817	0.0376036
OGT	1.28105	0.00390016
DBF4B	1.2794	0.0275994
MIR3936HG	1.27757	0.0133428
SNHG15	1.2769	0.0405573
GPR132	1.27503	0.0312383
FOXL1	1.27489	0.0242059
RBM5	1.27345	0.0184492
MDM4	1.27037	0.0205697
ZNF662	1.26613	0.0254858
IPCEF1	1.26303	0.00106032
SLC35E2A	1.26189	0.026768
ME3	1.26037	0.0358645
NTF3	1.25868	0.0214201
CLK2	1.25779	0.040263
CAPN5	1.25754	0.0109914
SLC26A11	1.25721	0.0286864
IQCC	1.25643	0.025138
MYO19	1.25602	0.0206821
LEF1	1.25581	6.69e-05
FAM81A	1.25501	0.0427854
SH3TC1	1.2547	0.00709548
EFCAB13	1.25202	0.00543559
CMYA5	1.25138	0.00148658
TNRC6C-AS1	1.25018	0.0231246
LDLRAD2	1.24819	0.0251656
TNK2	1.24487	0.0327847
GSDME	1.24451	0.0228756
DAPP1	1.24403	0.00141046
SYTL2	1.24383	0.0212602
RUBCNL	1.24313	0.0464677
DMKN	1.23818	0.0029396
DBNDD2	1.23808	0.0369183
CC2D2B	1.23571	0.0331438
SFI1	1.23184	0.0456333
PTPN7	1.2309	0.0286035
SLC2A11	1.23022	0.00906764
EPHB2	1.23016	0.0246024
CLK4	1.22978	0.039413
INTS6L	1.22693	0.0427238
MAST2	1.22662	0.0114984
ZNF783	1.22581	0.019991
TCIRG1	1.22251	0.0437216
CUTALP	1.21725	0.0305246
FGFR1OP	1.21715	0.00849102
SCARA3	1.21712	0.002167
PFKP	1.21683	0.00785291
AQP3	1.21669	0.000431633
SNAPC4	1.21579	0.0461914
ZNF711	1.21364	0.0275273
KCNMB1	1.20954	0.0284995
PRPF40B	1.20948	0.0295006
KSR1	1.20909	0.0330262
RABL2B	1.20813	0.0270349
PAK6	1.20807	0.0357006
RNPC3	1.20563	0.00247435
RNF39	1.20443	0.0158848
THUMPD3-AS1	1.20089	0.00577457
SIGLEC1	1.20041	0.0219371
FAM160B2	1.19553	0.0288956
GOLM1	1.19026	0.0041692
COL4A5	1.18778	0.000483615
DPH7	1.18653	0.0347676
ZNF514	1.18561	0.0347676
ACOT11	1.1852	0.0161198
ZNF117	1.18388	0.00385295
DNAJA4	1.18303	0.0213866
SMOX	1.18263	0.044382
NAA40	1.18036	0.023461
CD27-AS1	1.17679	0.0246024
SRRM2	1.17668	0.0351197
ZNF26	1.17372	0.0199212
NUDT17	1.17311	0.0406951
ZNF211	1.17302	0.000814324
PDE10A	1.17285	0.00968295
PPIP5K1	1.17134	0.0176053
FBF1	1.16948	0.0427854
VCPKMT	1.16927	0.00956731
ADAMTSL1	1.169	0.0272134
DHX34	1.16849	0.0346953
CCDC14	1.16574	0.00693335
TPBG	1.16494	0.0161023
RBM4	1.16478	0.0395563
LINC00865	1.16056	0.00757128
GNAL	1.15878	0.0306649
SLC25A45	1.1537	0.0357309
ZNF432	1.1537	0.00113545
DEF6	1.15119	0.0302178
ZMAT1	1.15072	0.0143627
IRF3	1.15001	0.0477105
SRSF5	1.14964	0.0213665
SLC16A10	1.14955	0.0153054
RCCD1	1.14343	0.0382804
LRRC75B	1.14319	0.0273562
ZNRD1ASP	1.14272	0.0441451
CASC15	1.14146	0.0202938
ZNF300	1.14098	0.00225206
ZNF600	1.14023	0.00482537
PSMA3-AS1	1.1398	0.0186054
NADSYN1	1.13878	0.0274468
NBPF11	1.13786	0.0141723
ISM1	1.13731	0.0301048
NFASC	1.13673	0.00164329
MAP3K14	1.13579	0.0461296
GPRASP1	1.1346	0.00401584
WFDC2	1.13451	0.0474861
LTO1	1.13307	0.0382658
AKAP8L	1.13277	0.0210278
KLHDC4	1.13252	0.047718
ZNF710-AS1	1.12774	0.0494191
GARNL3	1.12773	0.00446397
FNDC4	1.12614	0.015191
SLC16A6	1.12349	0.0358645
GOLGA7B	1.12336	0.00822559
WDR91	1.12217	0.0319999
IFT27	1.12096	0.00933376
ZNF385A	1.11847	0.00754423
TSPYL2	1.11843	0.0491223
THAP9-AS1	1.1164	0.0427854
ZNF266	1.11398	0.0165373
RYR1	1.11317	0.0376217
TARBP1	1.1124	0.00193915
PHKG2	1.11195	0.0473028
EPOR	1.11194	0.0374996
LONRF1	1.11167	0.0100573
KLHL25	1.10826	0.0170496
PTBP2	1.10732	0.0107959
INTU	1.10716	0.0125893
RBM25	1.10491	0.000179261
UPP1	1.10427	0.0318846
OTUD3	1.10423	0.0274468
NCS1	1.10392	0.0222503
PAGR1	1.10225	0.0450202
DXO	1.10211	0.0443839
SNRPA1	1.10165	0.0359747
ZFC3H1	1.1015	0.00165951
KCTD1	1.10123	0.00942631
PRPF3	1.09761	0.0212817
NLGN2	1.09638	0.00250996
PUS1	1.09129	0.0238553
DLG5	1.09085	0.00749441
LPCAT4	1.09059	0.0242411
CCDC191	1.0864	0.048055
CEP170B	1.08354	0.023869
HSD17B1	1.08324	0.0462496
SLC37A2	1.08155	0.0103452
TMEM234	1.08123	0.0314982
MAT2A	1.07692	0.00144179
CFI	1.07279	0.023869
TTC28-AS1	1.07264	0.00642343
TUBG2	1.07155	0.0121366
LINC00205	1.06764	0.0480707
RBM33	1.06724	0.0131032
STAT2	1.06694	0.0323581
TIA1	1.06536	0.00251066
ARVCF	1.0648	0.0380541
ZNF700	1.0643	0.0282096
CBWD5	1.06238	0.0202175
SIDT1	1.06004	0.0271122
FAM221A	1.05866	0.0329617
HKR1	1.0575	0.0152015
FBXO44	1.05704	0.0398011
ZNF417	1.05479	0.0124051
SFSWAP	1.05467	0.0405348
TREM2	1.05457	0.0161488
CARNS1	1.05387	0.018387
OSBPL3	1.0533	0.00638496
LRRC27	1.05296	0.00898293
STX16	1.05278	0.0471514
MST1R	1.05066	0.0344596
SERINC2	1.04538	0.0384366
ZNF354B	1.04475	0.0373582
USP49	1.04403	0.0218115
RTN4RL1	1.04379	0.038023
SAMD10	1.04295	0.0142793
THOC1	1.04271	0.0165277
VIM-AS1	1.03905	0.0420153
ZNF141	1.03905	0.0164678
GLI2	1.03836	0.00956731
ARHGEF10L	1.03695	0.0205102
TRAF4	1.03682	0.0427583
PAQR7	1.03498	0.00389275
PAXBP1	1.03208	0.0038832
JAG2	1.03166	0.0465621
WNT5B	1.03132	0.00203294
ABHD11	1.02905	0.0489903
DNMT3A	1.02859	0.0181504
NUMBL	1.02743	0.0420645
PTK6	1.02304	0.032755
CUL9	1.02082	0.0165277
POLR2J3	1.01993	0.00155998
DMTF1	1.01967	0.0357658
TNFRSF10B	1.01951	0.0308299
PDE6B	1.01931	0.0169839
ADCY6	1.01806	0.0134858
SLC20A1	1.01608	0.0319882
HOMER2	1.01413	0.0375197
IKBKB	1.01321	0.0404219
DTX3	1.0116	0.0274468
KDM6B	1.01126	0.0283328
TEP1	1.01111	0.0111308
SDK2	1.0094	0.0240606
SAFB2	1.00878	0.0425961
ZBTB49	1.00862	0.0498983
SYNGAP1	1.00671	0.0352574
PNN	1.00516	0.00757128
DGCR8	1.00353	0.0297946
CCDC125	1.00348	0.00389275
EVL	1.00311	0.0080177
SS18L1	1.00273	0.0409215
TTC32	1.00142	0.0379671
STK32A	0.997588	0.000670464
ITPKC	0.99723	0.0386296
MPP2	0.996638	0.0494191
MYBBP1A	0.994054	0.00972749
KCTD7	0.992943	0.00514732
NONOP2	0.99286	0.0466499
GPCPD1	0.989727	0.005044
NEU3	0.987716	0.0112491
GRAMD4	0.987594	0.0405981
HAUS5	0.98456	0.0425866
PRPF39	0.98366	0.0112921
NISCH	0.980082	0.0401187
CTSL	0.977208	0.0474672
SLC44A3-AS1	0.976473	0.0255641
PER1	0.975847	0.0472296
ZRANB2	0.975179	0.00841191
SLC1A3	0.974768	0.0312964
NUP210	0.974468	0.00020314
SYNJ2	0.973715	0.0266523
RHOH	0.972512	0.0329469
GEM	0.970956	0.0331699
ZFYVE28	0.970559	0.0166951
BIN3	0.967561	0.0320962
MBOAT1	0.965889	0.0243552
SRSF11	0.965081	0.0116377
NPHP3	0.965033	0.0443978
ARHGEF25	0.963869	0.0340932
SMTN	0.963497	0.0177013
MTA1	0.961389	0.0486343
GGA1	0.959372	0.040295
OSGEP	0.95707	0.0361073
ZNF550	0.954337	0.0107473
ZNF512B	0.95408	0.0238553
TPCN2	0.953994	0.0313462
AHI1	0.953855	0.0222902
COLEC11	0.953312	0.0356262
MAPKBP1	0.951218	0.0188423
TIMM23B	0.947622	0.0100887
PDE9A	0.947161	0.0157252
CAPN15	0.9469	0.0416045
USP36	0.944727	0.0240913
ZNF8	0.944537	0.0376217
PIAS3	0.94325	0.0100887
ANKRD10	0.943193	0.0229863
PODXL2	0.941117	0.000230799
DDB2	0.936855	0.014403
TAF1D	0.936587	0.00925709
VILL	0.935007	0.0454384
FAHD2CP	0.931963	0.0251289
CNTRL	0.931686	0.0135882
CHORDC1	0.928947	0.00325266
COPS7B	0.927996	0.038023
ERF	0.92674	0.0100953
PLPP5	0.926666	0.0268743
CENPV	0.925134	0.0480007
ILF3	0.924782	0.0329617
INPP5D	0.924722	0.0218878
CDCP1	0.924337	0.00813498
ZNF419	0.920209	0.0296081
GEN1	0.919777	0.0266957
INTS3	0.919762	0.0391781
DCAF8	0.918468	0.0219371
MICAL3	0.916857	0.0285634
CHKA	0.916589	0.0421482
ST14	0.915163	0.00600345
PLCB4	0.912285	0.0111308
ODF2L	0.911942	0.0262314
ZNF738	0.908784	0.017034
ABCA5	0.906877	0.0204706
ZNF516	0.90377	0.0114202
RALGPS2	0.901811	0.0359747
LDLRAD4	0.901414	0.0319882
ZSCAN18	0.9013	0.0393319
HNRNPA1L2	0.901186	0.04787
ZNF594	0.899063	0.0280808
DDX60L	0.897043	0.0284995
NSMF	0.896036	0.0226268
FBXO31	0.89566	0.0231389
TRERF1	0.893746	0.0328506
ZNF160	0.891163	0.0159013
PRR5	0.890757	0.0240549
PSD3	0.89019	0.0204919
PROSER3	0.889566	0.0334052
MYSM1	0.888592	0.00293209
BACE1-AS	0.887688	0.033392
CLMN	0.886191	0.0407702
TCERG1	0.884785	0.0311004
VAV3	0.884526	0.0404794
MFSD14C	0.882992	0.0252206
RBM19	0.882497	0.0401973
RIMKLB	0.881648	0.0468951
MKNK1	0.880954	0.0283247
SRSF6	0.880369	0.0204782
ZNF7	0.878841	0.0331699
ATAD2B	0.876701	0.0102498
CSNK1D	0.876419	0.0214176
H2AFY2	0.874612	0.0215968
SNED1	0.873827	0.00872364
ZNF10	0.873483	0.0356189
ZNF248	0.866349	0.00266463
ZNF736	0.863205	0.035425
ZNF888	0.862883	0.0202313
SZT2	0.860985	0.0362199
SFMBT2	0.857051	0.00124406
SVIL	0.856115	0.0167725
HNRNPDL	0.854783	0.0212411
ZFYVE27	0.851501	0.0389142
SEMA4B	0.851177	0.0367528
TEAD3	0.841619	0.0161023
FUS	0.839901	0.0420132
LMNA	0.839312	0.031871
WDR60	0.836786	0.0322984
HPS4	0.835845	0.0355431
TGFBI	0.832989	0.0235975
MAST3	0.832859	0.0390868
CCND2	0.828015	0.0168866
SULF2	0.827489	0.0267936
STK35	0.827004	0.0329617
LRRK1	0.825309	0.0134298
HSPA12A	0.822223	0.00698152
SEMA4D	0.820933	0.0230089
MTMR11	0.820002	0.0274697
NOL8	0.819955	0.00134263
IGFBP2	0.817387	0.0407291
URB1	0.816644	0.0324604
TMEM63A	0.815618	0.0206857
CD84	0.812941	0.0405981
ZNF195	0.809867	0.0216086
CHD3	0.809253	0.0202175
GON4L	0.809082	0.0407291
TTYH3	0.80497	0.0493685
GALNS	0.801077	0.0162529
TRPM4	0.799614	0.0498457
SFPQ	0.799084	0.0261875
BACE2	0.795812	0.0218295
DDX17	0.795414	0.0480761
TRMT10B	0.79281	0.0258841
ZNF189	0.790366	0.00607324
RGS12	0.789185	0.0340518
DIP2A	0.783517	0.048055
ADAM19	0.783232	0.0340518
TRANK1	0.779468	0.0367528
TRAP1	0.778153	0.0419815
CARF	0.771824	0.015403
DOCK5	0.770955	0.0488313
ST5	0.770002	0.00299417
FASTKD1	0.768678	0.0340932
HMGN3	0.768255	0.0143303
PHKA2	0.767006	0.0179505
FOSL2	0.765551	0.0494191
ZNF780B	0.764747	0.0350082
CARS2	0.764283	0.0425803
EFS	0.76019	0.0276829
MTHFSD	0.757935	0.0272988
ALG13	0.755426	0.0313788
PDE8A	0.748686	0.000982983
PCSK7	0.746969	0.033534
MFSD12	0.745334	0.0411297
LSM8	0.744176	0.0218878
PFAS	0.743899	0.0182223
ALPK1	0.739504	0.0270999
TNRC6A	0.738295	0.0209036
TRIP6	0.737957	0.0220587
ARSG	0.731507	0.0389142
C19orf44	0.731296	0.046205
ANKDD1A	0.727605	0.00545459
SREK1	0.727506	0.0438742
KIAA0753	0.726635	0.0274072
BTAF1	0.725441	0.0246024
USP20	0.716439	0.0298929
CROT	0.716376	0.0340518
LTBP3	0.714588	0.00181049
AHDC1	0.714318	0.0149782
CD276	0.712006	0.029484
TET2	0.710309	0.0490291
ZNF445	0.707877	0.0340518
STK38	0.704899	0.0229643
SENP5	0.701541	0.0418824
SPIN3	0.70001	0.00827054
POLR3E	0.692205	0.0391125
ZNF3	0.68654	0.0339206
PMS1	0.686315	0.0289417
ZNF621	0.683079	0.0082199
IQSEC2	0.682284	0.0151929
TYW5	0.681389	0.0437913
ABCA2	0.679387	0.0237917
JARID2	0.678682	0.012271
PDCD11	0.678411	0.0258898
ZNF326	0.678307	0.0148039
SETD1B	0.674673	0.0350164
DCUN1D3	0.674538	0.00957064
N4BP2L2	0.67156	0.00902625
FAM76B	0.671333	0.037579
ZNF529	0.669017	0.0105533
C9orf3	0.66694	0.0288154
TMEM134	0.663175	0.0314715
TUT4	0.660025	0.0340272
AADAT	0.655147	0.0331699
TRA2A	0.653865	0.0161023
NUP43	0.650645	0.0237696
SLC27A1	0.646996	0.010447
ZNF506	0.643971	0.0417845
DDX27	0.6378	0.0340932
GRK3	0.637515	0.0341725
DHRS11	0.634057	0.0387889
CCNT2	0.628483	0.0343223
B4GALT4	0.625661	0.0204276
EDRF1	0.625241	0.0365767
NR2C2	0.6229	0.0427238
HMGN1	0.616534	0.000982983
PMEPA1	0.616448	0.00974643
PLXNB2	0.614378	0.022811
KLHL29	0.610876	0.0324345
ZNF518A	0.609982	0.0227199
DVL3	0.60197	0.027452
TPRG1L	-0.60024	0.0156521
ACLY	-0.600532	0.0286035
FBXO7	-0.601713	0.0135882
ZNF524	-0.604598	0.0285517
TMEM101	-0.60481	0.0240913
BET1	-0.607683	0.0247661
BCL2L13	-0.610852	0.040263
AARS	-0.611037	0.00884535
SF3B5	-0.612608	0.0192755
OGDH	-0.612846	0.00673697
PPP3R1	-0.613216	0.0149014
TPGS2	-0.614164	0.044813
C1orf21	-0.616244	0.0427854
COMMD9	-0.616701	0.0197482
C14orf119	-0.617286	0.047511
CRK	-0.61833	0.0267936
ERGIC1	-0.618345	0.0283247
MRPS36	-0.621232	0.0312383
MGAT4A	-0.622482	0.0401149
C1orf43	-0.62332	0.0048855
CACFD1	-0.624073	0.0255641
ZNF358	-0.626333	0.0408239
YWHAH	-0.627472	0.0166621
TSN	-0.631923	0.0353667
CPNE2	-0.632308	0.00569925
TMEM50A	-0.633809	0.0273848
YWHAE	-0.638569	0.0218878
UBL7	-0.638574	0.00942567
WSB2	-0.639096	0.011605
RALB	-0.639315	0.0211585
ARL8B	-0.644386	0.0420645
GOLGA7	-0.644858	0.0465111
SERP1	-0.645	0.0191624
IGBP1	-0.64504	0.0246044
AP2B1	-0.646178	0.0416032
ISCA1	-0.646595	0.0272682
ABHD4	-0.647124	0.00331533
RHOA	-0.647137	0.0409533
FBXO45	-0.647686	0.0445066
GSK3B	-0.648912	0.0376036
RNF41	-0.649715	0.00886123
BCAP29	-0.649738	0.0404308
MRPL10	-0.649804	0.0435067
TARS	-0.651052	0.0288411
METAP2	-0.651544	0.0379229
CCDC69	-0.651592	0.00920208
ARV1	-0.65194	0.0424467
FDPS	-0.652786	0.00849869
DMAC2	-0.653084	0.00394726
METTL9	-0.653209	0.0160202
VIRMA	-0.654594	0.0213665
TCEAL9	-0.654616	0.0271634
GID4	-0.655349	0.038124
CRTAP	-0.655374	0.0211717
PPM1F	-0.655375	0.0138161
FAM177A1	-0.655752	0.0436748
EEF2	-0.657836	0.0102
APP	-0.658976	0.0132429
ADCY9	-0.659245	0.0432092
RPN1	-0.660467	0.0117973
MYL12B	-0.660478	0.0356723
TMEM109	-0.662574	0.00614683
TMBIM6	-0.66259	0.044813
EIF2A	-0.662617	0.0262809
ORAI1	-0.663932	0.0188758
MAIP1	-0.664705	0.0442354
BTBD3	-0.664904	0.0238536
SSR2	-0.665536	0.0107715
MINPP1	-0.666634	0.0235553
HSD17B4	-0.667513	0.0301048
MRPL45	-0.669649	0.0422411
COMMD8	-0.670285	0.0389142
CCDC47	-0.670815	0.0476861
TNS3	-0.670913	0.0496277
NATD1	-0.672269	0.0474672
NOA1	-0.674273	0.00911458
C6orf106	-0.674332	0.00505509
MRPL14	-0.674397	0.0233668
SHMT2	-0.674735	0.0100962
SGMS1	-0.675327	0.0316913
PPP2R5A	-0.679591	0.0303855
TCTA	-0.680794	0.0358059
TMEM179B	-0.681518	0.0164678
C15orf39	-0.683378	0.00122076
AGPAT2	-0.684417	0.0392388
DAD1	-0.686042	0.0120476
ZNF622	-0.686131	0.0464973
TTI2	-0.688224	0.0416032
JAK1	-0.689518	0.0411041
EBPL	-0.690778	0.0222019
C19orf54	-0.692109	0.0410569
CDKN2AIPNL	-0.696493	0.0232559
PCMT1	-0.701365	0.0251289
TMEM167B	-0.701762	0.0480761
GYG1	-0.702024	0.0233668
KIF1C	-0.703309	0.0117436
NEU1	-0.703559	0.00164329
EIF3F	-0.706216	0.0165038
MYO1D	-0.708552	0.0127284
STAM	-0.708905	0.0308535
STARD7	-0.710455	0.0228756
CYSTM1	-0.710534	0.00363698
SLC6A9	-0.712701	0.0251656
GLCE	-0.714096	0.0328244
DYNLRB1	-0.714348	0.0374847
CYB5B	-0.715512	0.0176053
ATP6V1E1	-0.71578	0.0323621
GAB2	-0.719889	0.0491452
ZNF22	-0.720592	0.044382
MCUR1	-0.722201	0.0216044
DCLRE1A	-0.723196	0.044813
SEPTIN10	-0.723965	0.042826
KLF3	-0.729379	0.0073695
CRKL	-0.729565	0.0092656
ATP6V0E1	-0.72963	0.0274468
GALK1	-0.730293	0.0204276
VBP1	-0.733119	0.02331
MVB12B	-0.733396	0.030464
PRKD1	-0.733661	0.0356505
CSE1L	-0.734648	0.0362199
PKN1	-0.734999	0.00419817
CNOT8	-0.738493	0.040263
EIF1AX	-0.745684	0.0456413
CREG1	-0.747534	0.0449203
ADI1	-0.747674	0.0159764
DKK3	-0.747693	0.0377708
SLC44A2	-0.748908	0.0215239
MAPK3	-0.750081	4.33e-05
COX7A2L	-0.752484	0.00750749
ANG	-0.752496	0.0222859
MSN	-0.752688	0.0277593
CAVIN1	-0.752922	0.0159645
MARCKS	-0.753153	0.0467177
BFAR	-0.755686	0.0107715
DCTN4	-0.757273	0.0374996
ASNSD1	-0.75837	0.0100953
TMEM87A	-0.758552	0.0317766
NR2F2	-0.759184	0.00907296
ITPRID2	-0.761436	0.0167195
STARD3NL	-0.762551	0.0207781
CCNY	-0.766497	0.00642343
SQSTM1	-0.770297	0.00429575
TKT	-0.770631	0.00230593
RFLNB	-0.771391	0.0180681
RAD21	-0.772611	0.0407578
MRPS18B	-0.772729	0.00116973
VAMP3	-0.773159	0.00705901
F11R	-0.77418	0.00343761
UBTD1	-0.774729	0.026921
KIFAP3	-0.774734	0.0135256
RRAS2	-0.775751	0.0432743
CDC14A	-0.775826	0.0482736
RPL9	-0.775883	0.0459261
ACOT13	-0.776643	0.00459401
PEAK1	-0.777192	0.0323621
NDFIP1	-0.777968	0.0197482
NUDT15	-0.778077	0.00230593
XPOT	-0.782039	0.0227253
SHROOM2	-0.783641	0.0220605
TMEM60	-0.785076	0.0405981
MYLIP	-0.786332	0.0274468
SMG8	-0.787473	0.00494499
SYS1	-0.787814	0.00617698
QSOX1	-0.78825	0.010447
HEYL	-0.788449	0.0431371
JAGN1	-0.788746	0.000670464
FAM45A	-0.790026	0.00145814
NUPR1	-0.790174	0.0217436
DERA	-0.790485	0.0160093
SUN2	-0.790759	0.0460783
RBMS2	-0.790816	0.0237917
TMEM246	-0.792599	0.0293486
VAMP7	-0.794305	0.031343
A2M	-0.794871	0.0427854
ANO10	-0.795769	0.025349
NSDHL	-0.796942	0.0122664
CLCN3	-0.799203	0.0255709
NAP1L1	-0.799418	0.0432872
TMEM106C	-0.799513	0.0347676
LAMP2	-0.799555	0.0413568
GCAT	-0.800614	0.0157438
USP44	-0.80115	0.0413215
SGCE	-0.801161	0.0204276
MEIS2	-0.802907	0.0255709
GPN3	-0.804553	0.0200933
MRPS18A	-0.805408	0.0306187
TJP1	-0.806184	0.0219466
ARHGAP31	-0.806752	0.048055
FOXRED2	-0.811941	0.0499662
FZD1	-0.812617	0.040263
MRPS28	-0.814276	0.0386277
YIPF6	-0.815487	0.0133688
CABLES1	-0.816654	0.0292213
FOPNL	-0.81672	0.0145259
CYYR1	-0.817186	0.00957064
LIN52	-0.818955	0.031127
XYLT1	-0.819108	0.0376179
LILRA2	-0.823125	0.0493685
ARHGAP25	-0.823523	0.0132835
ECHDC1	-0.825871	0.0285437
TMEM192	-0.826301	0.017034
POLR2C	-0.831418	9.97e-05
NDST1	-0.834693	0.0341888
RWDD1	-0.836351	0.0345069
GUCY1B1	-0.836794	0.0413215
FEZ1	-0.83754	0.0499613
PPFIBP1	-0.837705	0.024791
SERINC3	-0.837784	0.0135668
EIF4EBP2	-0.838285	0.0325364
IFNAR1	-0.838857	0.0213562
MFNG	-0.838935	0.0237474
LPCAT3	-0.840323	0.0328969
SNRK	-0.840998	0.0317011
LRP6	-0.841322	0.0493685
DPYD	-0.842212	0.0486343
MPP5	-0.84496	0.0218115
AMIGO1	-0.846319	0.0367528
NEDD4	-0.847288	0.0212817
CRLS1	-0.848124	0.00893143
PIGP	-0.848794	0.0416032
DAG1	-0.850775	0.0317277
HIPK2	-0.852463	0.0110959
TBXAS1	-0.853515	0.0412911
YIPF5	-0.854361	0.0149013
GPAM	-0.854926	0.00688536
SDK1	-0.855198	0.0165038
SLC25A5	-0.855649	0.0159764
SMPD1	-0.855881	0.00146902
RAB11A	-0.856464	0.0173656
TYRO3	-0.856473	0.0144465
SLC1A5	-0.856509	0.0138161
PLS3	-0.85665	0.0361074
PPM1K	-0.860661	0.0282096
ABHD17C	-0.864211	0.0272423
CHP1	-0.865061	0.0222503
GBE1	-0.865521	0.0134395
MYL12A	-0.867679	0.0108729
TST	-0.868137	0.0232559
CD59	-0.869078	0.0100188
PDP2	-0.874238	0.0282156
PCGF5	-0.876151	0.0270542
MAGEH1	-0.876308	0.00214952
GYPC	-0.878987	0.0132282
LAMB1	-0.879538	0.0331699
RPP25	-0.879688	0.0310207
DNAJB9	-0.879736	0.0289955
TRAM2-AS1	-0.881347	0.0469522
COX16	-0.882458	0.0457671
RAB32	-0.888632	0.000658492
PRKCA	-0.888687	0.0214201
AGTPBP1	-0.891851	0.000721401
ENDOD1	-0.899932	0.020931
SLC39A4	-0.902711	0.0389365
MCCC1	-0.903257	0.00543559
MMRN2	-0.904578	0.0146046
SERPING1	-0.904934	0.0131082
TRAK2	-0.905128	0.0331292
S1PR2	-0.906563	0.00860567
BLVRB	-0.907222	0.000632133
LINC01003	-0.907818	0.0110115
RDX	-0.909777	0.0441451
AMOTL2	-0.911931	0.0387266
EHD1	-0.913164	0.000629773
ACSS2	-0.913872	0.00242983
RAI2	-0.914306	0.0209299
EBP	-0.915038	0.010042
ITPRIPL2	-0.915776	0.00956731
TOR4A	-0.916546	0.00331533
CES1	-0.916802	0.0478178
METTL7A	-0.918804	0.044742
FAM84B	-0.919861	0.000995357
B3GNT2	-0.920987	0.0178937
CTNNBIP1	-0.922024	0.00141046
VAMP5	-0.923386	0.0165277
KLF11	-0.924713	0.0181504
CDKL5	-0.925042	0.0347593
ANKRD46	-0.927153	0.0148739
ARHGAP6	-0.928828	0.0272423
ZNF697	-0.929259	0.000442679
PUDP	-0.931453	0.0045423
ATP6V0C	-0.933559	0.0471514
HLA-A	-0.936008	0.0322002
QKI	-0.937141	0.0217394
ACAT1	-0.937614	6.73e-05
ANKRD40	-0.938046	0.0192334
PARD6B	-0.938573	0.0418579
AIDA	-0.939478	0.0332229
MTRR	-0.942653	0.015191
DCXR	-0.944289	0.00969049
DLC1	-0.947125	0.0449983
FRY	-0.949571	0.0261448
RNF144B	-0.949842	0.00120597
RRAS	-0.950266	0.00757844
GNG11	-0.951529	0.0267251
UTP23	-0.953071	0.022811
MLC1	-0.953312	0.0382406
ECSCR	-0.95628	0.0457195
FDFT1	-0.956752	0.00626831
CARD6	-0.959697	0.0107715
OSER1-DT	-0.963758	0.0138057
LURAP1L	-0.964663	0.000156888
ARL6	-0.966494	0.0127377
HIGD1B	-0.967081	0.0367528
ZFYVE9	-0.969807	0.0387889
SPTSSA	-0.975382	0.0389142
CARHSP1	-0.979247	0.000234663
HACD2	-0.983481	0.0242148
CCDC126	-0.983848	0.0480592
KANK3	-0.985634	0.0487751
PANK1	-0.987839	0.0389142
COBLL1	-0.996392	0.0491452
POLR3B	-0.999453	0.00599962
FAM89B	-1.00148	0.0238887
LMO2	-1.00611	0.0161193
VSIR	-1.00656	2.95e-05
SH2D3C	-1.00716	0.0455968
SERINC1	-1.00793	0.0274468
ZNF503	-1.00827	0.0219371
RAPGEF5	-1.00854	0.0333335
PCYT2	-1.0093	0.00878622
VWF	-1.01059	0.020931
FOXA2	-1.01184	0.0337304
AFAP1L1	-1.0124	0.0284995
COLGALT2	-1.0127	0.00757844
KIAA0040	-1.0176	0.000922988
OSGIN1	-1.01834	0.0445169
ACPP	-1.01866	0.0288411
ECHDC3	-1.01936	0.0189989
OSGIN2	-1.02068	0.039108
FZD5	-1.02281	0.0382406
TGFBR2	-1.02323	0.0072472
INKA1	-1.0278	0.0491452
CLEC2B	-1.03042	0.00339781
CEBPA	-1.03149	0.0354912
ST7	-1.03305	0.00556358
GATA2	-1.03649	0.0365888
CDKL2	-1.03748	0.0274468
VKORC1L1	-1.03886	0.00529917
RNF152	-1.0448	0.0120062
CXADR	-1.04492	0.0461256
PTPRG	-1.04529	0.0286159
PCDHB3	-1.04652	0.0464721
MID1IP1	-1.04653	0.00179571
CCRL2	-1.0486	0.00902625
MPST	-1.04965	0.000457737
GALNT18	-1.05245	0.00291346
MGST1	-1.05341	0.0321289
RNF144A	-1.05497	0.00841191
CTNNAL1	-1.05639	0.0485038
C1orf198	-1.0564	0.00107918
RBPMS-AS1	-1.06151	0.0339275
CYBRD1	-1.06271	0.0398498
LMO7	-1.06633	0.0482197
ENPP2	-1.06857	0.0292213
CDKN1C	-1.07176	0.00705901
SPRYD7	-1.07415	0.00385428
OLFML3	-1.07624	0.00590005
HSD17B12	-1.07707	0.0302791
ASF1A	-1.0777	0.00420628
EDA	-1.07797	0.0461296
CERS2	-1.08253	0.00214952
HLA-E	-1.08536	0.0199903
SH3D19	-1.0862	0.0432092
SYT15	-1.08697	0.0240466
MFAP3	-1.08744	0.0199903
TWIST2	-1.08876	0.0033823
FADS2	-1.08879	0.0165277
FAM174B	-1.08935	0.0219371
SHE	-1.09249	5.97e-05
LNX2	-1.09309	0.00896297
EFEMP1	-1.09485	0.0224305
DRAM1	-1.09592	0.00844864
ESAM	-1.09701	0.00900806
NEK7	-1.09776	0.0376036
RGCC	-1.09876	0.0241076
TMEM37	-1.10186	0.0260185
PODXL	-1.10327	0.020777
GRAP	-1.10757	0.0320284
PDZD2	-1.10774	0.0220757
PIR	-1.10829	0.00137442
IDI1	-1.10834	0.00267443
CLCN4	-1.10852	0.0278002
THAP1	-1.10992	0.011605
EHD2	-1.11029	0.0043926
FKBP1B	-1.11033	0.00957064
S100A4	-1.11049	0.000280981
B4GAT1	-1.11055	0.00141046
PHGDH	-1.11059	0.00299417
PRIM1	-1.1114	0.00531584
CDKN2D	-1.11165	0.00487704
GLO1	-1.11661	0.00593259
ARHGAP29	-1.11909	0.00600345
EPB41L5	-1.11944	0.00641234
GPRC5B	-1.12183	0.00806994
MYCT1	-1.12262	0.00112073
MTARC1	-1.12426	0.0204919
RECK	-1.12587	0.00517603
CST6	-1.12624	0.0430791
ZNF277	-1.12705	0.0312383
TPST2	-1.1283	0.00113413
CARMIL1	-1.13254	0.00598065
EFNB1	-1.13716	0.00643502
GGT1	-1.1385	0.0326941
C12orf49	-1.13969	0.00841191
NQO1	-1.14207	0.00134263
TMEM245	-1.14729	0.0301048
OR7E47P	-1.1503	0.00100584
S1PR1	-1.15571	0.0492288
NRN1	-1.15662	0.00550528
LIMCH1	-1.15828	0.0401149
HEG1	-1.15929	0.0290773
PRRG1	-1.16125	0.0229815
ZNF792	-1.16376	0.00869236
C19orf38	-1.1654	0.00750749
MANEA	-1.16821	0.0274468
PCDHGB7	-1.17163	0.0166091
RALA	-1.1743	0.00107197
SLAIN1	-1.17436	0.0147761
EIF4E3	-1.17443	0.000331217
ZC3H12C	-1.17446	0.00429575
GRIK4	-1.17537	0.0147761
EFR3B	-1.17646	0.0424467
THSD1	-1.17806	0.0121529
RNF128	-1.18056	0.0420153
SLC44A1	-1.1808	0.00242983
ACSM3	-1.18651	0.0247661
VNN2	-1.18657	0.0251656
KITLG	-1.19667	0.0333335
SPON1	-1.19674	0.0271383
HPCAL1	-1.19712	0.00042213
ERG28	-1.19813	0.00234404
MAL	-1.19828	0.0192334
ADGRF5	-1.1986	0.0251656
BCAT1	-1.20302	0.0405981
C1orf210	-1.20619	0.0452149
AQP1	-1.20868	0.00309954
MAMDC2	-1.20915	0.0457195
DHCR24	-1.215	0.00762802
HAGLR	-1.21623	0.00126209
CLIC2	-1.21636	0.00741035
CDO1	-1.21731	0.028852
RSPO1	-1.21951	0.0167266
PIP5K1B	-1.21954	0.0223751
AGTR1	-1.22522	0.0292776
FRMD3	-1.22734	0.0184032
TXNRD1	-1.22861	0.000278314
GPR4	-1.22949	0.000953986
PRR16	-1.23459	0.0146144
CA8	-1.23532	0.0266094
KDR	-1.23698	1e-06
ZNF835	-1.24405	0.0312945
ADGRL2	-1.24435	0.0275994
ARRB1	-1.24622	0.00079684
C1orf115	-1.24726	0.00462759
PECAM1	-1.24856	0.0030435
FUT1	-1.24955	0.00614683
VSIG10	-1.25104	0.00238273
ARHGEF26-AS1	-1.25374	0.0242059
HOXB5	-1.25431	0.00508541
FXYD6	-1.25822	0.00399081
GJA4	-1.25973	0.0274468
RPS6KA2	-1.26025	5.14e-05
CAMK2N1	-1.2629	0.00102965
OTUD1	-1.26445	0.000127236
NCMAP	-1.27067	0.0113706
PRTG	-1.27212	0.00902519
SEMA5A	-1.27239	0.0431763
PCYOX1	-1.27394	0.0262671
DMRTA1	-1.27457	0.0127284
SQLE	-1.27566	0.0140734
P2RY12	-1.2811	0.0309812
BMPER	-1.28412	0.0367528
EPAS1	-1.28503	0.0354191
LAMC3	-1.29125	0.0331292
TMTC1	-1.29729	0.0105516
SAMD5	-1.29733	0.0165466
ADAMTS8	-1.29885	0.0296081
GHR	-1.29964	0.0338888
ITM2A	-1.30158	0.00433149
LIPH	-1.30216	0.00853903
REPS2	-1.30245	0.00182491
RAMP2	-1.30282	0.0240606
GDF10	-1.30317	0.00995593
CHPT1	-1.30372	0.00182172
PTPRB	-1.31127	0.0382406
ICAM2	-1.31271	0.000999359
TINCR	-1.31299	0.00270645
STX11	-1.31624	0.00230593
[truncated: 282 more rows]
