# Supplementary material for: Sex Disparity in Systemic Sclerosis-Associated Pulmonary Fibrosis
Source: Int J Mol Sci. 2026 May 14;27(10):4363. doi: 10.3390/ijms27104363 (PMC13208012; doi:10.3390/ijms27104363)
Supplement: Supplementary file 1 [file ijms-27-04363-s001.zip › Galimba et al Supplemental Files/Supplemental File 04_Advaita DEGs unique to F-SSc vs. F-NL.csv]

entity	name	logfc (M_SScPF vs. M_NL - mRNA (RNA-seq))	adjpv (M_SScPF vs. M_NL - mRNA (RNA-seq))	logfc (F_SScPF vs. F_NL - mRNA (RNA-seq))	adjpv (F_SScPF vs. F_NL - mRNA (RNA-seq))
64137	ABCG4	1.345899968	0.246155269	2.119705283	0.017325737
25	ABL1	0.376876216	0.242137271	0.615057505	0.033870088
27	ABL2	0.729323513	0.053809104	1.050946785	0.010322655
176	ACAN	0.967168019	0.446908121	2.408357022	0.012683419
54	ACP5	0.217068353	0.725810816	-1.437073383	0.013424305
84519	ACRBP	0.173013815	0.815909483	-1.932378153	0.046927101
54988	ACSM5	-0.967352417	0.279295985	-1.876163651	0.02502302
87	ACTN1	0.39009488	0.333273303	0.873575995	0.011294421
161159	ACTN1-AS1	2.527350385	0.161161717	2.910369894	0.010852263
8745	ADAM23	1.238950188	0.078690081	2.175888684	0.010486053
56999	ADAMTS9	0.619768748	0.383871002	2.122437461	0.0000158
55803	ADAP2	0.007728431	0.991174194	-0.766633468	0.027814041
119	ADD2	0.723324922	0.251561828	1.709871117	0.006708759
25960	ADGRA2	0.155484087	0.823036809	1.217413714	0.029709677
166647	ADGRA3	0.367697563	0.23918827	0.719423923	0.006551445
165	AEBP1	0.048865732	0.93342235	1.06747641	0.04888545
27161	AGO2	0.028768718	0.954432532	0.735084819	0.023921944
5832	ALDH18A1	0.387808404	0.299336765	0.810949669	0.027377429
230	ALDOC	-0.482620443	0.563168845	-1.046117745	0.006708759
51378	ANGPT4	0.782277176	0.53251591	-1.190813324	0.019685588
23452	ANGPTL2	0.209696341	0.681892041	1.183009154	0.032763849
51129	ANGPTL4	-0.102241274	0.933354738	2.878072164	0.000579144
287	ANK2	0.821045634	0.093091511	1.963587235	0.000379874
23141	ANKLE2	0.579232345	0.184753516	0.770491479	0.011136504
118932	ANKRD22	0.607378557	0.578707438	1.660021048	0.00702621
353322	ANKRD37	0.350831393	0.641310577	1.385517863	0.013429298
79998	ANKRD53	0.521484773	0.442180102	1.140771487	0.00250748
121601	ANO4	2.351086261	0.064302918	4.373599959	0.00000212
84168	ANTXR1	0.226902284	0.704519145	1.235585789	0.024455099
54518	APBB1IP	-0.262687002	0.465472098	-0.923853176	0.034555725
100506013	APELA	1.607050738	0.427933318	4.904733548	0.005621523
333	APLP1	0.565617157	0.329891165	1.305038152	0.021205449
347	APOD	-0.824770496	0.372298844	-2.7731926	0.001616107
350	APOH	-1.990667737	0.052040334	-2.490502031	0.000229217
374	AREG	1.09341074	0.228234059	2.6770723	0.000108427
2909	ARHGAP35	-0.506582169	0.094141193	-0.648023332	0.027377429
10865	ARID5A	0.992925591	0.087544017	1.148167052	0.046429892
115761	ARL11	-0.112735828	0.832768316	-1.039705763	0.012393368
427	ASAH1	-0.48630363	0.266530882	-0.938201158	0.040420615
253982	ASPHD1	1.655190414	0.084128037	1.438640145	0.022575069
467	ATF3	0.004588904	0.997428375	2.166892094	0.018172344
91419	ATP23	-1.031360317	0.089868353	-1.333987305	0.000676795
100288842	B3GNT10	-0.026330324	0.981254395	-1.271406008	0.024694776
587	BCAT2	-0.377171815	0.431028967	-0.76227138	0.031436456
221336	BEND6	0.875109073	0.295876126	2.026025743	0.006664648
633	BGN	-0.443784485	0.462386382	1.655880299	0.002478639
80114	BICC1	0.305619466	0.491699579	0.995739108	0.028581767
330	BIRC3	0.592894428	0.366065116	1.42740007	0.005443145
54796	BNC2	0.759363439	0.080773528	0.949936312	0.012115627
664	BNIP3	-0.846427385	0.065874665	-0.71716923	0.047564118
84446	BRSK1	1.323467507	0.050662156	1.836989426	0.0000901
53838	C11orf24	0.142603945	0.650788077	0.690906601	0.004211167
100131378	C11orf91	0.519817752	0.803959581	1.630692061	0.033559005
100507747	C13orf46	-1.104814817	0.060613289	-1.213424965	0.038320441
713	C1QB	-0.629496947	0.31210578	-1.306318128	0.045484711
114898	C1QTNF2	0.413971608	0.505459432	1.7432988	0.000725493
114904	C1QTNF6	0.431350162	0.596546982	1.050259908	0.036203765
717	C2	-0.691042953	0.090674775	-0.94984955	0.041972747
388125	C2CD4B	0.911747957	0.384060296	2.55370396	0.00992078
136895	C7orf31	0.224656741	0.629156354	-1.066631024	0.021746879
401546	C9orf152	-0.351407434	0.605375577	-0.946511358	0.043112745
820	CAMP	-1.418564632	0.205062319	-3.041328561	0.010446772
79820	CATSPERB	1.805758041	0.085647925	1.51340046	0.044470194
875	CBS	-1.40453019	0.10578921	-2.032165186	0.000121266
23492	CBX7	-0.055945942	0.897112104	-0.659402486	0.023017883
387856	CCDC184	0.49217345	0.693641952	1.675648551	0.019775599
151887	CCDC80	0.815811934	0.304979861	1.877865189	0.010862174
885	CCK	-2.426545462	0.111466293	-3.921561565	0.010895078
6367	CCL22	1.869395255	0.101831761	2.027154412	0.007094904
56477	CCL28	-0.693427631	0.208542995	-1.334346214	0.046004347
57126	CD177	-0.090697903	0.949038557	-3.000386601	0.038456444
909	CD1A	0.829421189	0.642122712	2.698658527	0.036203765
1043	CD52	0.218918939	0.747413214	-1.14212206	0.04392283
1006	CDH8	0.732941894	0.614916174	2.636203565	0.048768578
80054	CEBPA-DT	-0.724541906	0.283220282	-1.38888961	0.019499724
1062	CENPE	0.204391353	0.835755516	0.940743457	0.039775636
51148	CERCAM	0.343299371	0.423104586	1.250280356	0.015248077
3075	CFH	0.756081462	0.111828962	1.212771334	0.032933144
3078	CFHR1	1.359031173	0.478366758	4.250608428	0.049693221
9023	CH25H	0.392794726	0.692594241	1.892959048	0.04392283
27159	CHIA	-1.242857251	0.244950698	-1.60896656	0.045071351
1123	CHN1	-0.343747922	0.475812528	1.083730225	0.039937207
79586	CHPF	-0.093051675	0.774389537	0.738767523	0.005723876
8646	CHRD	0.876347603	0.061277539	1.279181786	0.009036175
1145	CHRNE	0.519679259	0.511780527	2.118242686	0.004498461
9469	CHST3	0.427212695	0.28318407	1.035347512	0.024694776
9074	CLDN6			5.123775668	0.000977337
6320	CLEC11A	0.697531667	0.161446243	1.698687941	0.001691452
51266	CLEC1B	-0.612182222	0.585992777	-3.182136793	0.019205963
154043	CNKSR3	0.670087665	0.260245166	2.112108911	0.000001
1303	COL12A1	-0.020378699	0.976650097	1.295776371	0.009065183
80781	COL18A1	0.616686513	0.051813696	1.08631631	0.036103404
1277	COL1A1	0.804638539	0.25675498	2.463967969	0.000218543
1278	COL1A2	0.155977702	0.789584304	1.98724259	0.000418645
1281	COL3A1	0.840506024	0.167742108	2.281533247	0.000234054
1282	COL4A1	0.044096511	0.946852111	1.657301061	0.009277652
1284	COL4A2	-0.271140868	0.570698918	1.302500019	0.036238592
1289	COL5A1	0.598123778	0.27452901	1.781410231	0.005456476
1290	COL5A2	0.081534864	0.895018755	1.668081226	0.005269868
1291	COL6A1	-0.157021087	0.718145338	0.850081332	0.033572151
1292	COL6A2	-0.023325547	0.961058764	0.931040717	0.000591804
1297	COL9A1	4.480223495	0.101555518	4.129701384	0.00196481
51226	COPZ2	0.064401033	0.922395283	0.802838837	0.04011124
57094	CPA6	2.123604228	0.130202347	2.563365352	0.005723876
1376	CPT2	-0.261760205	0.590424932	-0.743798682	0.022575069
56265	CPXM1	1.481698184	0.331830171	2.405361919	0.001352973
1390	CREM	0.241136468	0.540263409	1.305230857	0.014203561
83690	CRISPLD1	1.131860972	0.076314344	1.807527951	0.000209247
55118	CRTAC1	-1.705706304	0.055506433	-1.49943601	0.036634999
1440	CSF3	1.399827124	0.423500301	3.285791441	0.00985793
1490	CTGF	0.298287758	0.73010457	1.37051364	0.011698299
115908	CTHRC1	1.002740411	0.243699477	2.611198049	0.006057788
6376	CX3CL1	1.095428566	0.23640692	3.095281698	0.000209247
3627	CXCL10	2.749446971	0.21935704	4.648104843	0.017646159
6373	CXCL11	3.794768896	0.166626573	4.167180577	0.017287969
1612	DAPK1	0.081931188	0.873421302	-0.91103107	0.036203765
1627	DBN1	0.562303136	0.109327033	1.024048635	0.002031888
8653	DDX3Y	0.445488274	0.73281806	-8.651725603	0.009793168
11067	DEPP1	0.837341727	0.36857269	1.44679345	0.033559005
55526	DHTKD1	-0.210663131	0.494644167	-0.739535542	0.027675623
220107	DLEU7	-0.766764674	0.383683362	-1.787529952	0.049113919
1740	DLG2	0.595289549	0.288459398	1.697005793	0.005269868
649446	DLGAP1-AS1	0.599272652	0.281276982	1.26464611	0.010036938
29958	DMGDH	0.974553023	0.156381595	1.038223973	0.039468199
25822	DNAJB5	0.457707503	0.026014726	1.282945073	0.012236778
1776	DNASE1L3	-1.057933683	0.299843154	-2.174106545	0.045672589
9046	DOK2	-0.164482197	0.770771669	-1.162895581	0.036498825
55816	DOK5	1.807545778	0.078731599	2.400456384	0.015248077
8193	DPF1	1.610560428	0.245859362	1.444394735	0.006615253
1805	DPT	-0.034926021	0.961302572	1.497523223	0.018498479
1809	DPYSL3	0.266005002	0.577073306	1.139548364	0.00197573
1846	DUSP4	0.65740489	0.219119086	1.15822112	0.001951249
22873	DZIP1	0.516703918	0.155708709	0.896711582	0.001511172
1893	ECM1	-0.192401656	0.676727269	0.978497419	0.006292654
30008	EFEMP2	-0.107958509	0.769183928	0.683879157	0.042197434
93556	EGFEM1P	1.932387003	0.116302439	2.923460348	0.006551445
1961	EGR4			3.185014953	0.018117721
2001	ELF5	-0.549022764	0.33120246	-2.098874298	0.036615251
8507	ENC1	0.32094772	0.544867089	1.28536214	0.0136352
57089	ENTPD7	0.132103958	0.800217289	0.806516425	0.020881291
54749	EPDR1	-0.836034454	0.0676704	-1.021507222	0.01201043
151176	ERFE	0.356357129	0.811328722	3.263456754	0.0000142
85314	ERVE-1	-0.678688772	0.481865539	-2.021516851	0.002011699
2123	EVI2A	-1.079067787	0.090171465	-1.626091911	0.02502302
2124	EVI2B	-1.024547048	0.084527582	-2.212265401	0.001759988
2151	F2RL2	1.353489844	0.1243595	3.789070557	0.000114241
2171	FABP5	-0.606188443	0.273570692	-1.571913053	0.000001
728641	FABP5P7	-0.419004226	0.514766669	-1.480184539	0.000001
2184	FAH	-0.231805439	0.39091592	-0.6652759	0.012500969
642273	FAM110C	0.207517505	0.697069305	1.348616534	0.036203765
101927204	FAM111A-DT	-0.181335012	0.651689475	-0.749310857	0.031742641
81558	FAM117A	-0.030260647	0.95476384	-0.624903161	0.048111528
54906	FAM208B	0.070442653	0.881414624	0.690294075	0.02468372
163933	FAM43B	0.866044174	0.183385898	2.777498124	0.0000598
79850	FAM57A	-0.058635551	0.906748946	0.738452699	0.016175036
2178	FANCE	-0.373241524	0.298424523	-0.979059376	0.000125777
54751	FBLIM1	0.17977942	0.650823464	1.153889068	0.017970534
129804	FBLN7	0.481749902	0.37249892	1.301928597	0.030713896
2201	FBN2	0.509908803	0.460948401	1.508006265	0.009500394
338557	FFAR4	-1.020555071	0.375307704	-2.124494544	0.005568036
2259	FGF14	0.270858951	0.764210962	1.741591408	0.046927101
11259	FILIP1L	0.888749943	0.082935675	1.342260072	0.029041053
60681	FKBP10	0.036014058	0.94094097	1.099950242	0.017212382
8061	FOSL1	1.18602715	0.161119949	2.191550711	0.010446772
2555	GABRA2	-2.993799603	0.182749103	3.092913773	0.010895078
1647	GADD45A	0.590839862	0.239388305	1.372673869	0.001464508
57452	GALNT16	1.041969508	0.052022085	1.155192196	0.031836468
2633	GBP1	1.092723076	0.25446802	1.829075841	0.000184277
100861519	GDNF-AS1	3.399163229	0.09683133	2.809057498	0.048126572
284161	GDPD1	-0.047589869	0.943294006	-1.365828432	0.024694776
2675	GFRA2	0.374000378	0.659038155	-1.312147838	0.02909452
2676	GFRA3	1.983463922	0.133822976	2.607089412	0.004481309
26157	GIMAP2	-1.02370286	0.060543186	-1.264085019	0.0000598
83468	GLT8D2	0.367562277	0.497758783	1.202877727	0.006313301
26996	GPR160	-0.771619064	0.185156181	-1.094586269	0.030482621
2892	GRIA3	2.084514526	0.076537078	1.511511414	0.038456444
2941	GSTA4	-0.417134108	0.362370114	-0.932352917	0.019391711
83606	GUCD1	-0.531520384	0.022060503	-0.676856282	0.036615251
3005	H1F0	-0.252670928	0.534049354	-0.959330968	0.001118044
3026	HABP2	2.113198208	0.056089091	3.687725965	0.004689487
145864	HAPLN3	1.771673598	0.078153182	2.53314584	0.0000447
3037	HAS2	1.162203819	0.179887184	3.465306085	0.0000476
100859930	HEIH	-0.290314455	0.405890289	-0.696691659	0.010044871
23462	HEY1	-0.950794675	0.097368963	-1.752639767	0.005621523
8479	HIRIP3	-0.335796874	0.304791686	-0.792035817	0.006369805
8349	HIST2H2BE	-0.286913657	0.50104921	-1.417868815	0.006551445
83872	HMCN1	0.146960998	0.837119389	1.458338289	0.006701135
3158	HMGCS2	-2.111582258	0.465184899	-4.273853065	0.002478639
3172	HNF4A	1.4221364	0.387763321	2.899882914	0.000244812
112817	HOGA1	-0.489882312	0.577238618	-1.513680338	0.035705465
3199	HOXA2	-0.859684155	0.139778903	-1.026558111	0.008857299
10855	HPSE	-0.399645389	0.291982519	-1.054493722	0.037262197
51170	HSD17B11	-0.980742219	0.051726468	-1.309277781	0.046004347
51171	HSD17B14	0.073882643	0.9124189	-1.121217068	0.048111528
3294	HSD17B2	-1.186362694	0.241844414	-1.548968221	0.044472059
8988	HSPB3	1.482849564	0.096673178	3.067236079	0.000284092
10553	HTATIP2	-0.561163856	0.054230645	-0.646342811	0.006369805
3356	HTR2A	1.992428466	0.085649604	1.426176828	0.045672589
5654	HTRA1	-0.015094482	0.97489219	1.105731994	0.007608847
84329	HVCN1	-0.315183516	0.576464206	-1.038189928	0.047350861
100288805	HYDIN2	1.288764758	0.318736752	1.664041086	0.035188389
3383	ICAM1	-0.032196484	0.97528596	1.895627705	0.001487206
3397	ID1	-0.697649004	0.226363247	-1.175672326	0.032369192
3417	IDH1	-0.440097991	0.250633086	-1.132622838	0.023402797
3479	IGF1	0.628430597	0.522069167	1.926730686	0.019316183
3484	IGFBP1			3.151836405	0.000783457
3490	IGFBP7	0.595721724	0.157022338	1.27618861	0.019550526
28882	IGKV2D-29	2.152483732	0.112001249	3.500015215	0.042380301
3589	IL11	4.150796703	0.057667728	3.760239355	0.000001
3598	IL13RA2	1.75149518	0.107647199	3.731209792	0.004620386
8808	IL1RL2	1.316060905	0.254286403	1.726363508	0.015032377
650747	IMPA1P1	0.282603136	0.908351542	-3.48557773	0.036203765
3659	IRF1	0.975065949	0.288419928	2.147309687	0.002021237
22801	ITGA11	0.913969318	0.079220974	2.265544443	0.000394592
3685	ITGAV	-0.077006911	0.887265347	0.92651234	0.026351174
9358	ITGBL1	0.241852451	0.827872557	2.284708856	0.010446772
3705	ITPK1	-0.349732416	0.174131344	-0.676822908	0.01081972
84078	KBTBD7	-0.960294248	0.117793371	-0.894368042	0.003007633
10008	KCNE3	-0.331456839	0.642189812	-1.410750417	0.006708759
23630	KCNE5	2.748575518	0.077942546	2.337498896	0.046564146
26251	KCNG2	0.492841457	0.747687738	2.163653586	0.001594141
3775	KCNK1	0.609054864	0.275706369	0.777669829	0.040260034
3787	KCNS1	-1.409656882	0.307829997	-1.876394125	0.010862174
8284	KDM5D	1.422703982	0.315307386	-7.481264366	0.040360495
11081	KERA			3.82898505	0.017493449
57482	KIAA1211	1.882889872	0.057809094	2.237409152	0.00028011
547	KIF1A	2.809251092	0.058056558	2.649130941	0.028755552
28999	KLF15	-0.732198219	0.391001373	-0.785998826	0.041089265
54800	KLHL24	-0.581876343	0.05031052	-0.767721622	0.02117168
56062	KLHL4	0.911374177	0.185356909	1.929639987	0.004422586
43849	KLK12	2.268534262	0.178479692	4.430131335	0.013429298
3820	KLRB1	-1.044153758	0.240017723	-1.140162591	0.025210108
346689	KLRG2	-1.173324685	0.148146639	-2.730635707	0.000001
729252	KRT16P1	1.853892349	0.300995136	3.983142996	0.00000814
400578	KRT16P2	3.489571791	0.051287931	2.969299932	0.000121266
3875	KRT18	-0.028618292	0.967087262	0.858460296	0.036615251
9119	KRT75	5.341952799	0.072041116	4.971116941	0.003816114
3856	KRT8	0.595978656	0.230253446	1.150302818	0.004498461
85349	KRT87P	0.122365738	0.943182414	1.972316802	0.015203817
728638	KRT8P3	-0.020250508	0.988587167	1.299553708	0.041089265
197257	LDHD	-0.800215076	0.110712296	-1.166177347	0.010713269
3957	LGALS2	0.708111184	0.376213109	1.634409001	0.00527452
56956	LHX9	-2.796470236	0.129828524	-4.985378621	0.016892054
378805	LINC-PINT	1.321005697	0.065818287	0.831254693	0.046704099
100188953	LINC00092	-0.870544748	0.123950361	-0.986199764	0.02867751
401288	LINC00242	1.558962386	0.237014109	2.054688075	0.019460393
100505566	LINC00578	1.374435316	0.066554578	1.32410651	0.048810962
84856	LINC00839	-0.371926464	0.600810964	1.391763094	0.038966695
255031	LINC00957	-0.267293994	0.650244496	-0.944448567	0.04715222
102216342	LINC01108			-4.498795111	0.040435298
101927780	LINC01303	1.741267263	0.22209332	2.438652289	0.02732465
100996609	LINC01436	1.798867799	0.261427141	2.304511311	0.001129966
105373869	LINC01614	1.547905629	0.413643002	5.585593714	0.000143186
107986480	LINC01863	0.074948527	0.979055543	-3.339213286	0.010849966
100507661	LINC02082	2.352337367	0.271778121	2.857048458	0.006648002
147081	LINC02210	0.666857896	0.14605183	-0.692755029	0.045752953
102723699	LINC02284			-4.344619347	0.005893105
105369848	LINC02407	2.490668345	0.172868504	2.241967499	0.010446772
100130417	LINC02593	2.645643157	0.072262278	2.704458523	0.000244069
643418	LIPN	1.462965837	0.354576394	3.639780105	0.000392978
4016	LOXL1	0.454096356	0.291190221	1.896380483	0.0000806
4017	LOXL2	-0.136236705	0.782969239	1.576288992	0.005887622
57633	LRRN1	0.536256669	0.435810676	1.435548768	0.047954695
4053	LTBP2	0.152716476	0.82443864	1.359670165	0.023895081
4060	LUM	-0.668704281	0.193811727	1.303790073	0.00702621
338645	LUZP2	1.021748841	0.577875013	5.79290285	0.000001
126868	MAB21L3	-0.270081949	0.940400672	-3.845082448	0.00701762
140733	MACROD2	-0.677666846	0.433442858	-1.762068119	0.016320983
9500	MAGED1	0.203041029	0.538233963	0.810540318	0.013429298
84451	MAP3K21	-0.880796889	0.050548735	-0.841763867	0.029041053
51275	MAPKAPK5-AS1	-0.190089938	0.592240346	-0.688585206	0.028261652
4170	MCL1	0.323608363	0.471515361	0.990723373	0.044958244
100507257	MEG9	2.916576051	0.074032551	2.792130805	0.000537057
56917	MEIS3	0.63102295	0.221500178	1.276316967	0.002814792
92312	MEX3A	1.889893305	0.085800362	1.844823025	0.044179581
4237	MFAP2	0.909824778	0.109691796	2.242365337	0.00000155
79847	MFSD13A	-0.15735416	0.777164817	-1.009865824	0.021751703
9645	MICAL2	-0.001453519	0.998277874	1.134968093	0.033766661
406921	MIR132	1.648816267	0.43651161	4.56519543	0.000418645
406994	MIR212	0.158639114	0.955171673	4.032653162	0.021219808
100616436	MIR4449			3.12425553	0.016076946
4311	MME	-1.401089131	0.101998942	-1.824950855	0.009500394
4313	MMP2	-0.174292749	0.670877951	0.962877476	0.048931806
158747	MOSPD2	-0.500816345	0.184753516	-0.755585027	0.008498089
51660	MPC1	-0.597253316	0.106872253	-0.633370856	0.04193244
9902	MRC2	-0.099007744	0.866454533	1.003383837	0.029008692
4440	MSI1	1.084344079	0.36791165	1.68823371	0.00345453
4481	MSR1	0.299486367	0.734817483	-1.274274791	0.037608544
4488	MSX2	-0.714727662	0.44211946	1.477717251	0.017212382
4493	MT1E	-0.080113854	0.902615949	1.52172397	0.027938113
4501	MT1X	1.31962806	0.051376898	2.177583687	0.000895001
4502	MT2A	0.654164596	0.349980184	2.112998471	0.000430551
25902	MTHFD1L	0.677775644	0.105209594	1.16833451	0.034555725
25878	MXRA5	0.812032255	0.35293802	1.921561049	0.007309755
54587	MXRA8	0.006123963	0.994833388	1.028405224	0.025665101
140469	MYO3B	2.644712383	0.0536749	3.353030956	0.01054306
162417	NAGS	0.29552821	0.652989105	-1.094349242	0.022891118
23154	NCDN	0.568363806	0.069899989	0.899013439	0.005269868
4688	NCF2	-0.146923167	0.790437325	-1.148684374	0.049882261
135112	NCOA7	0.137729406	0.875175854	1.226302553	0.02558056
57447	NDRG2	-0.676336952	0.147443017	-0.824295898	0.01054306
4772	NFATC1	0.591945946	0.187478796	1.087664826	0.028581767
4778	NFE2	-1.316970874	0.051209596	-2.457332989	0.035087113
4791	NFKB2	0.691859134	0.291594984	1.533869214	0.027377429
167359	NIM1K	0.173067941	0.851308906	-2.112913095	0.000470551
128414	NKAIN4	2.669941805	0.092047798	4.723975864	0.000363625
91662	NLRP12	-0.528181116	0.435810676	-1.664519895	0.04009905
114548	NLRP3	1.003253185	0.140624737	2.435770097	0.004840067
349565	NMNAT3	0.101103501	0.861869046	-0.836482798	0.012627938
10874	NMU	0.535287979	0.780818649	-4.012351571	0.013078289
4837	NNMT	0.373704372	0.584631885	1.758194952	0.000591804
64318	NOC3L	0.497287643	0.225946594	0.777852487	0.006708759
25819	NOCT	0.272794882	0.813731547	1.748368342	0.021849207
4842	NOS1	-0.593656807	0.400684384	-1.848857521	0.046004347
9315	NREP	0.609391054	0.205660592	1.397475737	0.007309755
203447	NRK	0.546316378	0.73649477	3.547065094	0.0000603
375387	NRROS	-0.533223803	0.376022881	-1.138174039	0.019822403
4922	NTS	-0.63546383	0.529235428	3.526546247	0.000273093
161753	ODF3L1	1.963553402	0.087464273	2.110642572	0.002643305
25903	OLFML2B	-0.176780668	0.820980858	1.384745488	0.013429298
127623	OR2B11	2.042888865	0.295631916	4.217779302	0.009036175
442197	OR2I1P	1.616490313	0.420730608	2.439358108	0.002758594
5009	OTC	-1.673104165	0.29378017	-2.723839921	0.027377429
5027	P2RX7	0.578292038	0.200823682	-0.710987767	0.036203765
53829	P2RY13	-0.499060743	0.547471357	-1.777624412	0.017212382
10536	P3H3	0.536523694	0.189475473	1.187110995	0.028851967
5063	PAK3	1.05542435	0.261672719	1.685239596	0.034555725
56129	PCDHB7	-0.204595626	0.719387812	1.197525225	0.005928015
5106	PCK2	-0.343594178	0.057782239	-0.753607733	0.01989616
5118	PCOLCE	-0.241396561	0.63516154	1.508964601	0.0000974
644850	PDCL3P5	1.290125154	0.263084857	2.247563688	0.009036175
5142	PDE4B	-0.305372099	0.690003093	1.550191559	0.006551445
5154	PDGFA	0.564029818	0.20117369	0.984600555	0.038038833
23089	PEG10	-1.619481155	0.052753353	-1.371392855	0.02867751
57162	PELI1	0.456653484	0.347078012	1.060991134	0.017212382
246330	PELI3	-0.243772773	0.447831868	-0.791691453	0.001917387
7262	PHLDA2	0.280241393	0.669405862	1.643078302	0.000143186
653583	PHLDB3	1.235251937	0.076910363	1.110069897	0.005439898
10745	PHTF1	0.335239361	0.348442374	0.679445504	0.030180083
5264	PHYH	-0.399748523	0.200267942	-0.84926512	0.006551445
51050	PI15	1.159086391	0.247365027	3.59090839	0.000159433
5291	PIK3CB	-0.218830035	0.511893514	-0.782336404	0.04392283
5314	PKHD1	1.767779447	0.178652577	2.492517398	0.011696895
93035	PKHD1L1	-1.441492132	0.109175338	-1.622383056	0.037108671
219348	PLAC9	-0.055856338	0.934328934	1.120112221	0.006615253
79887	PLBD1	-0.079333861	0.909268356	-1.162382529	0.028440599
200150	PLD5	0.143315646	0.927564671	2.323859492	0.024783358
26499	PLEK2	1.434865302	0.223316361	1.198111404	0.037946195
57664	PLEKHA4	0.636893846	0.106881259	1.020455828	0.00985793
64857	PLEKHG2	1.091416423	0.051209596	1.340367321	0.015992852
1263	PLK3	1.077011559	0.064083644	1.196202567	0.018531625
5371	PML	0.362800262	0.428004529	0.862826919	0.02867169
5446	PON3	-0.640508296	0.353184399	-1.520541202	0.011037206
5468	PPARG	0.103589972	0.878201638	-1.145044263	0.048336742
5514	PPP1R10	0.564375115	0.175200628	0.860985034	0.024214043
5519	PPP2R1B	0.074695638	0.844306355	0.615555529	0.018172344
639	PRDM1	0.356524235	0.502282042	1.247776137	0.017642114
63976	PRDM16	0.006004602	0.992901207	-0.640868492	0.039964824
5644	PRSS1			6.591046731	0.001118044
10279	PRSS16	-0.376368521	0.41211297	-0.770669265	0.01054306
10942	PRSS21	-0.001540483	0.999607689	-2.280055322	0.048111528
146547	PRSS36	0.649547651	0.284339383	-0.927446042	0.027606705
58497	PRUNE1	-0.517425753	0.087445402	-0.700090158	0.011136504
5732	PTGER2	0.451442973	0.165305156	0.712423594	0.037946195
5743	PTGS2	-0.344989752	0.753499878	1.999610838	0.003546627
5744	PTHLH	0.996049345	0.449453454	2.071875655	0.033953219
7837	PXDN	-0.363106002	0.307835844	1.296854517	0.009967757
11264	PXMP4	-0.40475745	0.455753032	-1.167086253	0.005269868
140902	R3HDML			4.362795636	0.006005717
51715	RAB23	0.066356528	0.928388159	0.753920318	0.015493152
51560	RAB6B	0.322376882	0.505767658	1.10517642	0.031126035
51209	RAB9B	0.736654241	0.305392413	1.496191077	0.041046276
26064	RAI14	0.148268537	0.744905228	0.805035367	0.002758594
158158	RASEF	0.104758378	0.875175854	0.669177675	0.028581767
10125	RASGRP1	0.166819209	0.835139898	1.282089187	0.046202515
10633	RASL10A	1.367586271	0.066086984	1.413128913	0.033998367
64080	RBKS	0.572757084	0.278431123	1.773737983	0.025301297
116362	RBP7	-0.004119842	0.996975718	-1.67193924	0.033998367
1827	RCAN1	0.354506828	0.567189251	1.753901946	0.001272046
5971	RELB	0.211741368	0.817873156	1.853681338	0.0256675
5996	RGS1	1.127282062	0.181818452	2.595298377	0.001488066
5997	RGS2	0.21917885	0.753961826	1.617225665	0.015115639
388531	RGS9BP	-2.123648893	0.229014242	-2.760084045	0.010895078
10247	RIDA	-0.884307727	0.150518271	-1.18576815	0.001129966
27289	RND1	-0.710505975	0.544011113	1.470735553	0.015248077
390	RND3	0.106218849	0.835052434	1.051416735	0.046004347
376412	RNF126P1	-0.80938337	0.540263409	-2.086300208	0.00701762
84282	RNF135	0.017956125	0.96594342	-0.706512234	0.021633379
106481307	RNU6-409P			-5.196075423	0.023469099
6091	ROBO1	0.577257641	0.241998207	1.287134455	0.008857299
100129394	RPL12P42	0.472794831	0.9036455	-4.522935603	0.048111528
728486	RPL7AP64	-0.103314368	0.93342235	-2.355207243	0.034386109
113157	RPLP0P2	0.295665083	0.835823278	2.862332816	0.001129966
6192	RPS4Y1	-0.203651935	0.914770201	-8.287017792	0.009827089
388015	RTL1	4.698426078	0.073000406	2.337247595	0.021014854
57529	RTL9	1.270884633	0.405154078	2.651604937	0.041349798
6262	RYR2	-0.081070123	0.929716325	1.19773475	0.030406388
57402	S100A14	-0.589393904	0.175290418	-1.302657811	0.003322802
8698	S1PR4	-0.276828565	0.546301569	-0.949290432	0.008879223
148398	SAMD11	1.553035004	0.134138132	2.500537208	0.001246042
23034	SAMD4A	0.275350447	0.604421876	1.554292823	0.015203817
6303	SAT1	0.926077615	0.052256025	0.700513728	0.004620386
6330	SCN4B	0.212095205	0.814535039	1.234514123	0.026315472
646891	SDCCAG3P2	4.125483836	0.080440217	5.348776352	0.012692434
10806	SDCCAG8	-0.208183863	0.490009585	-0.689656595	0.030713896
6415	SELENOW	0.59718895	0.033604319	0.739607077	0.030898351
5054	SERPINE1	1.2977891	0.172421458	3.656025316	0.000001
5270	SERPINE2	0.56658158	0.358539105	1.49285274	0.010389848
647174	SERPINE3	0.556938158	0.718083505	2.710892815	0.028581767
401613	SERTM2	0.920076786	0.781856973	3.981292494	0.034555725
2810	SFN	0.235001082	0.75946275	1.124394404	0.015879806
6439	SFTPB	-0.603571484	0.201610463	-0.733564313	0.025099761
9644	SH3PXD2A	0.491663601	0.105590768	1.076382332	0.015772702
344558	SH3RF3	0.43417373	0.293913916	1.65534746	0.001246462
100287216	SH3RF3-AS1	0.129163921	0.858356775	1.639680588	0.029636976
6464	SHC1	0.330765084	0.363845895	0.703944356	0.046004347
56961	SHD			4.302277577	0.036615251
85352	SHISAL1	1.42758998	0.329926249	2.679252022	0.0000301
9990	SLC12A6	0.018996332	0.96245482	-0.644377079	0.036203765
10723	SLC12A7	0.616096284	0.150307946	0.718830822	0.032992321
6567	SLC16A2	0.129041502	0.719179645	0.758181118	0.042380301
10560	SLC19A2	0.733492591	0.355440319	1.575337885	0.008458388
51310	SLC22A17	0.669441365	0.061277539	0.899037779	0.010895078
7781	SLC30A3	-0.178387904	0.912394838	-2.377495916	0.018748753
23516	SLC39A14	0.140964436	0.831211414	1.441183804	0.003896755
8501	SLC43A1	-0.585025596	0.157924043	-0.772749569	0.015772702
55652	SLC48A1	-0.588181449	0.032028444	-0.656813357	0.040903487
9056	SLC7A7	-0.501636122	0.243156716	-1.529725633	0.011935978
53919	SLCO1C1	1.19191254	0.220657991	2.627430801	0.012627938
341346	SMCO2	1.241962817	0.581596278	2.945270985	0.042197434
100506115	SMIM25	0.380209829	0.581160277	-1.184542912	0.008458388
84973	SNHG7	-0.237958338	0.703098277	-0.885835718	0.005439898
6082	SNORD20	2.681111158	0.118197662	2.519650209	0.02029166
29887	SNX10	-0.326071742	0.619545667	-1.469188033	0.021593543
8651	SOCS1	0.450345364	0.42000572	1.201713243	0.006648002
347454	SOWAHD	-0.485003671	0.545631609	-2.023141699	0.0000495
10615	SPAG5	1.311053761	0.116398212	1.275204121	0.044179581
64847	SPATA20	0.843143861	0.175370673	0.883246387	0.02468372
6690	SPINK1	2.214632364	0.077062948	4.521330599	0.000032
399473	SPRED3	1.27656822	0.150562337	1.796806895	0.004094746
80176	SPSB1	0.464651242	0.237784658	1.139111599	0.00994908
57522	SRGAP1	-0.044499953	0.923381116	1.042966061	0.008573967
135295	SRSF12	0.240219925	0.891521561	2.469188803	0.014740885
54434	SSH1	0.064612243	0.892973259	0.915119447	0.037262197
8128	ST8SIA2	2.62502113	0.336157028	5.297124919	0.000590095
26872	STEAP1	0.577724996	0.355923008	1.781483776	0.04379367
261729	STEAP2	0.476399448	0.499596977	1.576689777	0.022965285
50861	STMN3	0.609976851	0.223488416	0.979539697	0.010446772
79953	SYNDIG1	1.137284828	0.094752537	2.212189677	0.0000111
6876	TAGLN	0.432074745	0.45089096	0.975140765	0.046004347
6888	TALDO1	-0.553987372	0.071954452	-0.609160313	0.011572165
101060351	TBC1D3K	2.293031378	0.138320626	3.171953401	0.046004347
6920	TCEA3	0.300374821	0.488633697	-0.745098761	0.036615251
6999	TDO2	0.486304061	0.626555041	2.729754052	0.003672498
7980	TFPI2	0.149238191	0.867987228	2.462594223	0.000950594
7050	TGIF1	0.284434872	0.424417674	0.690454197	0.020473925
7057	THBS1	0.085563279	0.920579161	2.062346068	0.000676795
7058	THBS2	0.701936981	0.07503524	2.322482403	0.00068405
51337	THEM6	-0.523012819	0.097800769	-0.807361711	0.029583512
51311	TLR8	-0.810256243	0.301869314	-2.019288539	0.010389848
54972	TMEM132A	0.75866313	0.233208547	1.350667824	0.000676795
121256	TMEM132D	1.857202737	0.575171616	4.232444238	0.000128565
147744	TMEM190	3.685072886	0.121138216	4.280409079	0.026315472
221468	TMEM217	0.425330983	0.694232305	2.417610493	0.0000111
126259	TMIGD2	-0.784828101	0.550912744	-1.991202073	0.04392283
100233198	TMX2P1	0.645315633	0.298815825	0.94163522	0.031075398
7126	TNFAIP1	-0.188773353	0.670406403	0.996062302	0.022505414
7128	TNFAIP3	1.228716633	0.097279745	2.509942946	0.00000773
7130	TNFAIP6	0.350326738	0.64829355	1.65301332	0.022925088
51330	TNFRSF12A	-0.054114466	0.94620415	1.409234929	0.015542503
7293	TNFRSF4	-0.028709686	0.978376532	2.099207462	0.010599582
3604	TNFRSF9	0.738559814	0.59629298	3.007368378	0.010895078
8995	TNFSF18	1.237924933	0.48445778	2.458399416	0.039964824
79931	TNIP3	-0.244788751	0.858479815	1.937431002	0.036203765
644962	TNRC18P1	0.031395108	0.989461982	2.653792777	0.019673185
7150	TOP1	0.068437652	0.878158061	0.82335963	0.046704099
7158	TP53BP1	0.626296933	0.056083964	0.715926478	0.048111528
58476	TP53INP2	0.385640903	0.30650636	1.129305472	0.006701135
100507050	TPBGL	-0.438854963	0.693038248	1.368971465	0.025099761
7163	TPD52	-0.578428922	0.164301617	-0.985202012	0.017287969
388630	TRABD2B	0.751233983	0.205735913	1.486661796	0.002643305
11219	TREX2	1.617954212	0.15166792	1.390877853	0.036827275
8805	TRIM24	-0.655415288	0.065483041	-0.66279221	0.010895078
100507602	TRIM52-AS1	-0.158576388	0.715647319	-0.606648163	0.027377429
83869	TTTY14	0.644504204	0.491119484	-10	0.000001
246126	TXLNGY	1.363235396	0.163814409	-10	0.000001
134111	UBE2QL1	2.282306082	0.056397488	2.303100188	0.032039439
7345	UCHL1	-0.007548238	0.994752231	1.773181721	0.00702621
23025	UNC13A	1.219338882	0.093528181	1.846085287	0.010895078
79805	VASH2	-0.093490441	0.929976923	2.016126752	0.000232637
7412	VCAM1	1.289575435	0.205373256	3.560625144	0.00000814
11326	VSIG4	-0.540037063	0.419608914	-2.094673634	0.004094746
8840	WISP1	0.60146873	0.410710647	2.068215006	0.010153775
165904	XIRP1	1.086485812	0.387994101	4.899416561	0.00000672
9841	ZBTB24	-0.118342292	0.738680307	-0.633590403	0.005269868
80149	ZC3H12A	0.623184337	0.448543881	1.355971938	0.045041502
55893	ZNF395	-0.425321494	0.177275261	-0.640460319	0.036172188
353088	ZNF429	-0.423078858	0.267954755	-0.83614883	0.036748401
152687	ZNF595	-0.485155264	0.199482962	-0.866981191	0.02101352
57547	ZNF624	-0.533392351	0.187648707	-1.133481639	0.003122493
664701	ZNF826P	-0.207529836	0.760194225	-1.172171511	0.036203765
91664	ZNF845	-0.434226972	0.295251755	-0.660800678	0.035972658
65249	ZSWIM4	0.3498231	0.540263409	0.767108503	0.046049211
57688	ZSWIM6	0.435703195	0.241381332	0.781029593	0.042197434
