# Supplementary material for: Sex Disparity in Systemic Sclerosis-Associated Pulmonary Fibrosis
Source: Int J Mol Sci. 2026 May 14;27(10):4363. doi: 10.3390/ijms27104363 (PMC13208012; doi:10.3390/ijms27104363)
Supplement: Supplementary file 1 [file ijms-27-04363-s001.zip › Galimba et al Supplemental Files/supplemental file 20_antibodies and primers.xlsx]

## Sheet: Sheet1
Supp. 11: Antibodies & qPCR Primers
Target	Company	Catalog #
Antibodies
Calgranulin A	Santa Cruz	sc-48352
COL3A1	Protein Tech	22734-1-AP
COL5A1	Novus Biologicals	NBP1-05118
COL6A6	Invitrogen	PA5-60958
GNB3	Novus Biologicals	NBP100-98705
ID1	Santa Cruz	sc-133107
IGFL2	Novus Biologicals	NBP3-09570
PCSK4	Thermo Fisher	PA5-107210
PCSK7	Cell Signaling Technology	19346
PCSK9	R&D Systems	AF3888
PDGFA	Novus Biologicals	NB110-60979
THBS1	R&D Systems	AF3074
THBS2	R&D Systems	MAB1635
GAPDH (0411)	Santa Cruz	SC-47724
Anti-Mouse IgG (H+L), HRP Conjugate	Promega	W4021
Mouse anti-Goat IgG-HRP	Santa Cruz	sc-2354
Rabbit anti-Sheep IgG (H+L) Secondary Antibody, HRP	Invitrogen	31480
Rabbit IgG HRP Linked F(ab')2	Millipore Sigma	NA9340
Primers
GNB3	Thermo Fisher	Hs00157740_m1
THBS1	Thermo Fisher	Hs00962908_m1
THBS2	Thermo Fisher	Hs01568063_m1
PCSK4	Thermo Fisher	Hs00399493_m1
PCSK7	Thermo Fisher	Hs00237114_m1
PCSK9	Thermo Fisher	Hs00545399_m1
PDGFA	Thermo Fisher	Hs00964426_m1
COL3A1	Thermo Fisher	Hs00943809_m1
COL5A1	Thermo Fisher	Hs00609088_m1
ID1	Thermo Fisher	Hs03676575_s1
S100A8	Thermo Fisher	Hs00374264_g1
TLR8	Thermo Fisher	Hs00152972_m1
GAPDH	Thermo Fisher	Hs02758991_g1
B2M	Thermo Fisher	Hs00187842_m1
