# Supplementary material for: Sex Disparity in Systemic Sclerosis-Associated Pulmonary Fibrosis
Source: Int J Mol Sci. 2026 May 14;27(10):4363. doi: 10.3390/ijms27104363 (PMC13208012; doi:10.3390/ijms27104363)
Supplement: Supplementary file 1 [file ijms-27-04363-s001.zip › Galimba et al Supplemental Files/Supplemental File 07_centrality degree.xlsx]

## Sheet: MALES_hug gene centrality_GNB3
Symbol	log2FC	q-value	centrality degree
GNB3	3.06041	0.0139359	1
BDKRB1	2.94602	0.0496661	0.5
GRM6	3.64979	0.0297946	0.333333
GRM7	5.19302	0.00354803	0.333333
CCR8	4.34912	0.00818951	0.314815
CXCL13	2.90507	0.00816564	0.314815
DRD2	2.60799	0.0301048	0.314815
SSTR1	-3.27666	1e-06	0.314815
TAS2R5	3.1223	0.0143122	0.314815
ADRA1A	-4.48297	2.93e-05	0.240741
CHRM1	-3.39233	0.0479542	0.240741
EDN2	4.53877	8.11e-05	0.240741
KISS1R	5.20349	0.0105308	0.240741
OPN4	4.70294	0.0156521	0.240741
ADCYAP1	5.03946	1e-06	0.166667
DRD5	3.39462	0.0499662	0.166667
GIPR	2.9999	0.0436411	0.166667
LHCGR	4.57907	0.0169818	0.166667
MUC13	6.0906	0.00587931	0.148148
MUC16	4.51426	1e-06	0.148148
MUC4	3.9219	2.65e-05	0.148148
MUC5B	4.68429	0.00027027	0.148148
MUC6	2.933	0.000205003	0.148148
COL7A1	4.42209	1e-06	0.111111
FBXL22	3.31123	4.38e-05	0.111111
FBXW10	3.05904	0.039296	0.111111
KRT5	5.81985	0.00042213	0.111111
KRT6A	8.36211	1e-06	0.111111
KRT6B	5.40232	0.0179505	0.111111
B3GNT3	2.54702	0.0237917	0.0925926
B3GNT6	7.00675	2.38e-05	0.0925926
CDH2	2.63615	0.00354611	0.0925926
GALNT13	-4.02277	2.55e-05	0.0925926
GALNT9	4.20096	0.00806994	0.0925926
SPP1	3.35394	5.6e-05	0.0925926
BPIFB2	3.73854	0.0271634	0.0740741
COL10A1	2.75907	0.0014771	0.0740741
COL22A1	3.83298	0.000454331	0.0740741
GRIA1	-2.91867	2.4e-06	0.0740741
RNF182	-2.80307	1e-06	0.0740741
ADAMTS14	4.27613	0.00230564	0.0555556
ADAMTS16	4.06196	6.21e-05	0.0555556
ADAMTS18	3.64659	0.0310579	0.0555556
ADAMTS19	5.54097	0.0014771	0.0555556
ALPG	-6.16901	0.00127621	0.0555556
CLCA2	3.82618	0.0111309	0.0555556
CLCA4	3.0981	0.0497482	0.0555556
GPIHBP1	-2.77124	9.05e-06	0.0555556
KRT13	2.67632	0.00369033	0.0555556
KRT14	9.8397	1e-06	0.0555556
KRT15	4.37679	2.81e-06	0.0555556
KRT16	7.33807	0.00172241	0.0555556
KRT17	4.14457	0.00244037	0.0555556
KRT23	2.84951	0.00433149	0.0555556
LY6D	9.58823	1e-06	0.0555556
MMP1	4.35944	0.0441451	0.0555556
POU5F1	2.53399	0.0222902	0.0555556
PSCA	2.71016	0.00440753	0.0555556
RGR	-3.83814	0.0356262	0.0555556
SALL4	3.30474	0.0043926	0.0555556
CALML3	5.4909	0.00925727	0.037037
CALML5	5.4035	0.0233668	0.037037
CAV3	-4.3678	0.000201439	0.037037
DEFA4	-4.83911	0.000244703	0.037037
DSC3	4.33174	0.00643502	0.037037
DSG3	9.3587	1e-06	0.037037
GRIN2A	5.14853	6.82e-06	0.037037
MMP7	4.24614	1e-06	0.037037
PRTN3	-3.7167	0.00108214	0.037037
RHOV	3.94377	0.0152222	0.037037
RNASE2	-2.96154	1e-06	0.037037
RNASE3	-5.28316	0.000982983	0.037037
WNT1	3.01617	0.0299792	0.037037
ARHGAP40	3.73057	0.000670464	0.0185185
CDH3	2.66505	1e-06	0.0185185
CHIT1	4.37284	0.00599357	0.0185185
CLDN14	3.60309	0.0266094	0.0185185
CLDN20	3.43707	0.0198568	0.0185185
DEFA3	-4.89699	0.0211585	0.0185185
MCF2	4.12098	0.0442354	0.0185185
MMP10	5.71453	0.000290176	0.0185185
MMP11	3.39052	0.000268838	0.0185185
PRRT2	2.7913	0.00525067	0.0185185
SFRP2	2.64836	0.00102474	0.0185185
SPRR1A	6.22816	0.000431633	0.0185185
SPRR1B	8.13105	0.000390174	0.0185185
VEGFD	-3.3741	1e-06	0.0185185
WNT10A	3.81712	6.3e-05	0.0185185
