# Supplementary material for: Sex Disparity in Systemic Sclerosis-Associated Pulmonary Fibrosis
Source: Int J Mol Sci. 2026 May 14;27(10):4363. doi: 10.3390/ijms27104363 (PMC13208012; doi:10.3390/ijms27104363)
Supplement: Supplementary file 1 [file ijms-27-04363-s001.zip › Galimba et al Supplemental Files/Supplemental File 17_Sex specific drug centrality.xlsx]

## Sheet: Sheet1
Drug	Predicted Genes Found	Percentage of Targets	Percentage of F DEGs
progesterone	125	45.5	24.8
sunitinib	101	36.7	20
dexamethasone	99	36	19.6
cytarabine	24	8.7	4.8
muraglitazar	11	4	2.2
vancomycin	9	3.3	1.8
cantharidin	7	2.5	1.4
nebivolol	5	1.8	1
ramipril	4	1.5	0.8
Drug	Predicted Genes Found	Percentage of Targets	Percentage of M DEGs
valproic acid	737	72	36.4
progesterone	204	19.9	10.1
urethane	191	18.7	9.4
methimazole	162	15.8	8
sulfdimethoxine	98	9.6	4.8
clobetasol	27	2.6	1.3
finasteride	12	1.2	0.6
ziprasidone	4	0.4	0.2
