# Supplementary material for: Sex Disparity in Systemic Sclerosis-Associated Pulmonary Fibrosis
Source: Int J Mol Sci. 2026 May 14;27(10):4363. doi: 10.3390/ijms27104363 (PMC13208012; doi:10.3390/ijms27104363)
Supplement: Supplementary file 1 [file ijms-27-04363-s001.zip › Galimba et al Supplemental Files/Supplemental File 03_Advaita SSc vs NL pathways.csv]

entity	name	pv (M_SScPF vs. M_NL - mRNA (RNA-seq))	pv (F_SScPF vs. F_NL - mRNA (RNA-seq))
12426	Adrenergic signaling in cardiomyocytes	0.00714681616042607	0.648366643782809
12511	AGE-RAGE signaling pathway in diabetic complications	0.880195402856207	0.00118516830553834
12545	Alcoholism	0.0266667648259153	0.431506148345573
12503	Aldosterone synthesis and secretion	0.0406354328202252	0.401292782260827
12560	Amoebiasis	0.294548140333058	0.0219711496669071
12612	Arrhythmogenic right ventricular cardiomyopathy	0.0209930388057403	0.0384758636145575
12432	Axon guidance	0.0247279158372092	0.267081075425713
12462	B cell receptor signaling pathway	0.0158124123373783	0.28954698285419
12590	Basal cell carcinoma	0.0000958249207626023	0.124774220821275
12286	beta-Alanine metabolism	0.0474106598188122	0.712297954205166
12344	Biosynthesis of amino acids	0.466545850077231	0.000225655131559702
12320	Butanoate metabolism	0.397337007466186	0.0411396044866084
12454	C-type lectin receptor signaling pathway	0.0773591789013774	0.00139148550413635
12386	Calcium signaling pathway	0.000506276792589162	0.0474780503046613
12388	cAMP signaling pathway	0.0141899706296048	0.589814007533084
12440	Cell adhesion molecules	0.0091821869537523	0.349409615781742
12387	cGMP-PKG signaling pathway	0.0384471762662296	0.837013114539787
12531	Cholesterol metabolism	0.331732942407747	0.0247208378172833
12469	Circadian entrainment	0.0000455241368449369	0.514906345915292
12445	Complement and coagulation cascades	0.062510510535535	0.000255267916184314
12512	Cushing syndrome	0.0174407760153213	0.333286497401147
12389	Cytokine-cytokine receptor interaction	0.0042012144378322	0.000080438229434801
12487	Cytoskeleton in muscle cells	0.0770276613992181	0.0000102627724701939
12613	Dilated cardiomyopathy	0.0365865659715189	0.146840849689015
12479	Dopaminergic synapse	0.0107916474746409	0.844341087027193
12337	Drug metabolism - cytochrome P450	0.00760437259941888	0.430392170750171
12439	ECM-receptor interaction	0.0023088942807274	0.00000320025707451052
12414	Efferocytosis	0.519435612774866	0.0438931431922433
12527	Fat digestion and absorption	0.0013818245593119	0.0701991611000703
12617	Fluid shear stress and atherosclerosis	0.186784830031982	0.0274758465343155
12438	Focal adhesion	0.00442601643556205	0.0000684850564995661
12523	Gastric acid secretion	0.0219150975220777	0.171500895930443
12475	Glutamatergic synapse	0.0018531044265739	0.364495375039667
12308	Glycerophospholipid metabolism	0.00895697659060407	0.733455917194227
12314	Glycosphingolipid biosynthesis - lacto and neolacto series	0.0220770086184171
12430	Hedgehog signaling pathway	0.00387740615140638	0.00488434200189211
12598	Hepatocellular carcinoma	0.0368183394857033	0.390538412863134
12436	Hippo signaling pathway	0.00336902288381115	0.00184991415021033
12399	Hormone signaling	0.0151350506660953	0.0156362931662312
12568	Human papillomavirus infection	0.000097482626329105	0.0249992825126656
12458	IL-17 signaling pathway	0.0139939728512167	0.532886295333447
12489	Insulin secretion	0.0909343797948287	0.0176117059572943
12455	JAK-STAT signaling pathway	0.596144565485491	0.0033619067815397
12466	Leukocyte transendothelial migration	0.0228931340648394	0.00711724209923421
12558	Malaria	0.303637262636438	0.00422337748844626
12494	Melanogenesis	0.00117197195708539	0.903263876306824
12340	Metabolic pathways	0.00612682111819214	0.238667545475764
12336	Metabolism of xenobiotics by cytochrome P450	0.0413126431811894	0.480283038676339
12530	Mineral absorption	0.103518719398366	0.00126393398427629
12295	Mucin type O-glycan biosynthesis	0.0422233276337738	0.736151344955436
12398	Neuroactive ligand-receptor interaction	0.0211766293198225	0.00000347171265105717
12392	NF-kappa B signaling pathway	0.78711764865609	0.0193366970545451
12435	Osteoclast differentiation	0.0449144642610357	0.065425398149602
12575	Pathways in cancer	0.000733451737927868	0.0188165414900183
12257	Pentose phosphate pathway	0.540398203258488	0.0136442108744946
12397	Phospholipase D signaling pathway	0.0282208007600431	0.97703791796219
12416	PI3K-Akt signaling pathway	0.00152822091930054	0.00124985758475196
12539	Prion disease	0.028784208018716	0.447918008745698
12495	Prolactin signaling pathway	0.987398508004437	0.0291265775109325
12526	Protein digestion and absorption	0.0135195455454446	1.43962551897203e-10
12579	Proteoglycans in cancer	0.0260934220348274	0.174802435019453
12317	Pyruvate metabolism	0.230005328478639	0.0200261758318611
12385	Rap1 signaling pathway	0.0287556993311028	0.208499006961099
12384	Ras signaling pathway	0.040543564233075	0.0594891526131933
12504	Relaxin signaling pathway	0.14372773199105	0.0126422882842302
12502	Renin secretion	0.00236055140491009	0.842825210568886
12522	Salivary secretion	0.0000106420119799931	0.107253562180716
12561	Staphylococcus aureus infection	0.222221585907411	0.0412866370467725
12265	Steroid biosynthesis	0.000849226324210746	0.103358134793478
12332	Terpenoid backbone biosynthesis	0.0224585819107557	0.114120142786979
12589	Thyroid cancer	0.280851456452788	0.0380653275741996
12576	Transcriptional misregulation in cancer	0.100065429013559	0.0128274432080003
12278	Valine, leucine and isoleucine biosynthesis	0.146197079233189	0.0285495569379573
12277	Valine, leucine and isoleucine degradation	0.559377474614093	0.0319221058280141
12427	Vascular smooth muscle contraction	0.00750393038319852	0.982542554749029
12390	Viral protein interaction with cytokine and cytokine receptor	0.043914971413575	0.00962619870197231
12428	Wnt signaling pathway	0.0149685034743176	0.295866706493252
