# Supplementary material for: Sex Disparity in Systemic Sclerosis-Associated Pulmonary Fibrosis
Source: Int J Mol Sci. 2026 May 14;27(10):4363. doi: 10.3390/ijms27104363 (PMC13208012; doi:10.3390/ijms27104363)
Supplement: Supplementary file 1 [file ijms-27-04363-s001.zip › Galimba et al Supplemental Files/Supplemental File 18_Male DEGs Downstream of Drugs Gene Ontology.xlsx]

## Sheet: Sheet2
Molecular Function
	Name	ID	pValue	FDR B&H	FDR B&Y	Bonferroni	Genes from Input	Genes in Annotation
1	tumor necrosis factor receptor binding	GO:0005164	1.658e-05	0.007311	0.04875	0.007311	4	35
2	tumor necrosis factor receptor superfamily binding	GO:0032813	0.0001084	0.0239	0.1593	0.04779	4	56
Biological Processes
	Source	Name	pValue	FDR B&H	FDR B&Y	Bonferroni	Genes from Input	Genes in Annotation
1	response to endogenous stimulus	GO:0009719	5.099e-10	1.444e-06	1.231e-05	1.444e-06	29	1893
2	animal organ morphogenesis	GO:0009887	6.89e-08	9.756e-05	0.0008318	0.0001951	21	1276
3	response to hormone	GO:0009725	4.307e-07	0.0004066	0.003467	0.00122	19	1175
4	central nervous system development	GO:0007417	1.136e-06	0.0008043	0.006857	0.003217	19	1253
5	tube development	GO:0035295	2.142e-06	0.001129	0.009626	0.006068	20	1438
6	branching morphogenesis of an epithelial tube	GO:0048754	2.392e-06	0.001129	0.009626	0.006774	8	201
7	embryonic pattern specification	GO:0009880	2.929e-06	0.001185	0.0101	0.008294	6	93
8	response to estradiol	GO:0032355	3.873e-06	0.001371	0.01169	0.01097	7	151
9	regulation of multicellular organismal development	GO:2000026	5.996e-06	0.001887	0.01609	0.01698	22	1821
10	morphogenesis of a branching epithelium	GO:0061138	8.571e-06	0.002427	0.0207	0.02427	8	239
11	cell migration	GO:0016477	1.123e-05	0.002892	0.02466	0.03181	22	1894
12	response to carbohydrate	GO:0009743	1.25e-05	0.002951	0.02516	0.03541	9	332
13	response to steroid hormone	GO:0048545	1.522e-05	0.003283	0.02799	0.04311	10	430
14	morphogenesis of a branching structure	GO:0001763	1.623e-05	0.003283	0.02799	0.04596	8	261
15	response to glucocorticoid	GO:0051384	1.741e-05	0.003288	0.02803	0.04931	7	190
16	bone development	GO:0060348	1.911e-05	0.003383	0.02884	0.05412	8	267
17	cell adhesion	GO:0007155	2.256e-05	0.003759	0.03205	0.0639	20	1684
18	cellular response to endogenous stimulus	GO:0071495	2.467e-05	0.003882	0.0331	0.06987	19	1551
19	locomotion	GO:0040011	2.769e-05	0.004009	0.03418	0.07843	19	1564
20	positive regulation of cell junction assembly	GO:1901890	2.831e-05	0.004009	0.03418	0.08017	6	138
21	positive regulation of synapse assembly	GO:0051965	3.593e-05	0.004845	0.04131	0.1018	5	87
22	ossification	GO:0001503	3.912e-05	0.005036	0.04294	0.1108	11	584
23	response to corticosteroid	GO:0031960	4.713e-05	0.005803	0.04948	0.1335	7	222
24	regulation of nervous system development	GO:0051960	6.056e-05	0.006862	0.0585	0.1715	11	613
25	cellular response to carbohydrate stimulus	GO:0071322	6.057e-05	0.006862	0.0585	0.1715	7	231
26	regulation of cell differentiation	GO:0045595	7.226e-05	0.007662	0.06533	0.2046	21	1981
27	skeletal system development	GO:0001501	7.305e-05	0.007662	0.06533	0.2069	11	626
28	positive regulation of developmental process	GO:0051094	8.197e-05	0.00829	0.07068	0.2321	19	1694
29	tube morphogenesis	GO:0035239	9.856e-05	0.009625	0.08206	0.2791	15	1147
30	brain development	GO:0007420	0.0001043	0.009849	0.08398	0.2955	13	892
31	negative regulation of protein metabolic process	GO:0051248	0.0001091	0.009967	0.08498	0.309	13	896
32	nuclear envelope organization	GO:0006998	0.0001739	0.01529	0.1303	0.4925	4	65
33	response to growth factor	GO:0070848	0.0001829	0.01529	0.1303	0.5179	13	944
34	positive regulation of embryonic development	GO:0040019	0.0001835	0.01529	0.1303	0.5197	3	26
35	regulation of locomotion	GO:0040012	0.0001902	0.01539	0.1312	0.5387	16	1359
36	head development	GO:0060322	0.0002027	0.01595	0.136	0.5741	13	954
37	response to glucose	GO:0009749	0.0002228	0.01651	0.1407	0.6309	7	285
38	regulation of cell migration	GO:0030334	0.0002258	0.01651	0.1407	0.6396	15	1237
39	cell junction assembly	GO:0034329	0.0002273	0.01651	0.1407	0.6438	10	595
40	negative regulation of signal transduction	GO:0009968	0.0002421	0.01714	0.1462	0.6857	18	1686
41	positive regulation of bone resorption	GO:0045780	0.0002555	0.01741	0.1484	0.7237	3	29
42	response to hexose	GO:0009746	0.0002582	0.01741	0.1484	0.7312	7	292
43	cellular response to glucose stimulus	GO:0071333	0.0003007	0.01957	0.1669	0.8514	6	212
44	response to monosaccharide	GO:0034284	0.0003041	0.01957	0.1669	0.8612	7	300
45	positive regulation of signal transduction	GO:0009967	0.000316	0.01989	0.1695	0.8949	19	1879
46	cellular response to hexose stimulus	GO:0071331	0.0003241	0.01995	0.1701	0.9179	6	215
47	cellular response to monosaccharide stimulus	GO:0071326	0.0003405	0.02052	0.1749	0.9643	6	217
48	positive regulation of nervous system development	GO:0051962	0.0003502	0.02066	0.1762	0.9918	8	406
49	negative regulation of intracellular signal transduction	GO:1902532	0.0003578	0.02068	0.1763	1	12	879
50	negative regulation of transforming growth factor beta receptor signaling pathway	GO:0030512	0.0003743	0.0212	0.1807	1	5	14

## Sheet: Sheet1
ID		Source	Name	FDR B&H	FDR B&Y	Bonferroni	Genes from Input	Genes in Annotation
1		tumor necrosis factor receptor binding	GO:0005164	1.658e-05	0.007311	0.04875	0.007311	4	35
2		tumor necrosis factor receptor superfamily binding	GO:0032813	0.0001084	0.0239	0.1593	0.04779	4	56
ID		Source	Name	FDR B&H	FDR B&Y	Bonferroni	Genes from Input	Genes in Annotation
1		response to endogenous stimulus	GO:0009719	5.099e-10	1.444e-06	1.231e-05	1.444e-06	29	1893
2		animal organ morphogenesis	GO:0009887	6.89e-08	9.756e-05	0.0008318	0.0001951	21	1276
3		response to hormone	GO:0009725	4.307e-07	0.0004066	0.003467	0.00122	19	1175
4		central nervous system development	GO:0007417	1.136e-06	0.0008043	0.006857	0.003217	19	1253
5		tube development	GO:0035295	2.142e-06	0.001129	0.009626	0.006068	20	1438
6		branching morphogenesis of an epithelial tube	GO:0048754	2.392e-06	0.001129	0.009626	0.006774	8	201
7		embryonic pattern specification	GO:0009880	2.929e-06	0.001185	0.0101	0.008294	6	93
8		response to estradiol	GO:0032355	3.873e-06	0.001371	0.01169	0.01097	7	151
9		regulation of multicellular organismal development	GO:2000026	5.996e-06	0.001887	0.01609	0.01698	22	1821
10		morphogenesis of a branching epithelium	GO:0061138	8.571e-06	0.002427	0.0207	0.02427	8	239
11		cell migration	GO:0016477	1.123e-05	0.002892	0.02466	0.03181	22	1894
12		response to carbohydrate	GO:0009743	1.25e-05	0.002951	0.02516	0.03541	9	332
13		response to steroid hormone	GO:0048545	1.522e-05	0.003283	0.02799	0.04311	10	430
14		morphogenesis of a branching structure	GO:0001763	1.623e-05	0.003283	0.02799	0.04596	8	261
15		response to glucocorticoid	GO:0051384	1.741e-05	0.003288	0.02803	0.04931	7	190
16		bone development	GO:0060348	1.911e-05	0.003383	0.02884	0.05412	8	267
17		cell adhesion	GO:0007155	2.256e-05	0.003759	0.03205	0.0639	20	1684
18		cellular response to endogenous stimulus	GO:0071495	2.467e-05	0.003882	0.0331	0.06987	19	1551
19		locomotion	GO:0040011	2.769e-05	0.004009	0.03418	0.07843	19	1564
20		positive regulation of cell junction assembly	GO:1901890	2.831e-05	0.004009	0.03418	0.08017	6	138
21		positive regulation of synapse assembly	GO:0051965	3.593e-05	0.004845	0.04131	0.1018	5	87
22		ossification	GO:0001503	3.912e-05	0.005036	0.04294	0.1108	11	584
23		response to corticosteroid	GO:0031960	4.713e-05	0.005803	0.04948	0.1335	7	222
24		regulation of nervous system development	GO:0051960	6.056e-05	0.006862	0.0585	0.1715	11	613
25		cellular response to carbohydrate stimulus	GO:0071322	6.057e-05	0.006862	0.0585	0.1715	7	231
26		regulation of cell differentiation	GO:0045595	7.226e-05	0.007662	0.06533	0.2046	21	1981
27		skeletal system development	GO:0001501	7.305e-05	0.007662	0.06533	0.2069	11	626
28		positive regulation of developmental process	GO:0051094	8.197e-05	0.00829	0.07068	0.2321	19	1694
29		tube morphogenesis	GO:0035239	9.856e-05	0.009625	0.08206	0.2791	15	1147
30		brain development	GO:0007420	0.0001043	0.009849	0.08398	0.2955	13	892
31		negative regulation of protein metabolic process	GO:0051248	0.0001091	0.009967	0.08498	0.309	13	896
32		nuclear envelope organization	GO:0006998	0.0001739	0.01529	0.1303	0.4925	4	65
33		response to growth factor	GO:0070848	0.0001829	0.01529	0.1303	0.5179	13	944
34		positive regulation of embryonic development	GO:0040019	0.0001835	0.01529	0.1303	0.5197	3	26
35		regulation of locomotion	GO:0040012	0.0001902	0.01539	0.1312	0.5387	16	1359
36		head development	GO:0060322	0.0002027	0.01595	0.136	0.5741	13	954
37		response to glucose	GO:0009749	0.0002228	0.01651	0.1407	0.6309	7	285
38		regulation of cell migration	GO:0030334	0.0002258	0.01651	0.1407	0.6396	15	1237
39		cell junction assembly	GO:0034329	0.0002273	0.01651	0.1407	0.6438	10	595
40		negative regulation of signal transduction	GO:0009968	0.0002421	0.01714	0.1462	0.6857	18	1686
41		positive regulation of bone resorption	GO:0045780	0.0002555	0.01741	0.1484	0.7237	3	29
42		response to hexose	GO:0009746	0.0002582	0.01741	0.1484	0.7312	7	292
43		cellular response to glucose stimulus	GO:0071333	0.0003007	0.01957	0.1669	0.8514	6	212
44		response to monosaccharide	GO:0034284	0.0003041	0.01957	0.1669	0.8612	7	300
45		positive regulation of signal transduction	GO:0009967	0.000316	0.01989	0.1695	0.8949	19	1879
46		cellular response to hexose stimulus	GO:0071331	0.0003241	0.01995	0.1701	0.9179	6	215
47		cellular response to monosaccharide stimulus	GO:0071326	0.0003405	0.02052	0.1749	0.9643	6	217
48		positive regulation of nervous system development	GO:0051962	0.0003502	0.02066	0.1762	0.9918	8	406
49		negative regulation of intracellular signal transduction	GO:1902532	0.0003578	0.02068	0.1763	1	12	879
50		negative regulation of transforming growth factor beta receptor signaling pathway	GO:0030512	0.0003743	0.0212	0.1807	1	5	143
