# Supplementary material for: Sex Disparity in Systemic Sclerosis-Associated Pulmonary Fibrosis
Source: Int J Mol Sci. 2026 May 14;27(10):4363. doi: 10.3390/ijms27104363 (PMC13208012; doi:10.3390/ijms27104363)
Supplement: Supplementary file 1 [file ijms-27-04363-s001.zip › Galimba et al Supplemental Files/Supplemental File 15_females_AdjacencyMatrix.xlsx]

## Sheet: females_AdjacencyMatrix
Gene	cantharidin	cytarabine	dexamethasone	muraglitazar	nebivolol	ramipril	sunitinib	vancomycin	progesterone	sums
PDGFA	0	0	1	0	1	1	1	0	1	5
NDRG2	1	1	0	0	0	0	1	0	1	4
VCAM1	0	1	1	0	1	0	0	0	1	4
TNFRSF10B	1	1	0	0	0	0	1	0	0	3
NOS1	1	0	1	0	0	0	0	0	1	3
ATF3	0	1	0	0	0	0	1	0	1	3
THBS1	0	1	1	0	0	0	0	0	1	3
PDE4B	0	1	0	0	0	0	1	0	1	3
GADD45A	0	1	0	0	0	0	1	0	1	3
SLC7A7	0	1	0	0	0	0	1	0	1	3
GPER1	0	1	1	0	0	0	1	0	0	3
HEY1	0	1	1	0	0	0	1	0	0	3
SERPINE1	0	0	1	1	0	0	0	0	1	3
IGFBP1	0	0	1	0	0	0	0	1	1	3
MT1A	0	0	1	0	0	0	0	1	1	3
ANGPTL4	0	0	1	1	0	0	0	0	1	3
MT1X	0	0	1	0	0	0	1	0	1	3
PTGS2	0	0	1	0	1	0	0	0	1	3
SLC19A2	0	0	1	0	0	0	1	0	1	3
MT1E	0	0	1	0	0	0	1	0	1	3
DEPP1	0	0	1	0	0	0	1	0	1	3
CTGF	0	0	1	0	0	0	1	0	1	3
PPARG	0	0	1	1	0	0	1	0	0	3
FABP5	0	0	1	0	0	0	1	0	1	3
CDH13	1	0	1	0	0	0	0	0	0	2
TIMP4	1	0	0	0	0	1	0	0	0	2
PDLIM3	0	1	0	0	0	0	0	0	1	2
SYTL2	0	1	0	0	0	0	0	0	1	2
MYLIP	0	1	0	0	0	0	0	0	1	2
SLC40A1	0	1	1	0	0	0	0	0	0	2
CLDN2	0	0	1	0	0	0	0	0	1	2
ST8SIA2	0	0	1	0	0	0	1	0	0	2
CXCL10	0	0	1	0	0	0	0	0	1	2
CSF3	0	0	1	0	0	0	0	0	1	2
HNF4A	0	0	1	0	0	0	0	1	0	2
TDO2	0	0	1	0	0	0	0	0	1	2
AREG	0	0	1	0	0	0	0	0	1	2
ACAN	0	0	1	0	0	0	0	0	1	2
ITGBL1	0	0	1	0	0	0	0	0	1	2
IRF1	0	0	1	0	0	0	0	0	1	2
ADAMTS9	0	0	1	0	0	0	0	0	1	2
MT2A	0	0	1	0	0	0	0	0	1	2
PTHLH	0	0	1	0	0	0	0	0	1	2
GEM	0	0	1	0	0	0	0	0	1	2
IGF1	0	0	1	0	0	0	0	0	1	2
ICAM1	0	0	1	0	1	0	0	0	0	2
RELB	0	0	1	0	0	0	1	0	0	2
RCAN1	0	0	1	0	0	0	1	0	0	2
IL1RN	0	0	1	0	0	0	0	0	1	2
COL4A1	0	0	1	0	0	0	0	0	1	2
RGS2	0	0	1	0	0	0	0	0	1	2
STK32A	0	0	1	0	0	0	0	0	1	2
NFKB2	0	0	1	0	0	0	0	0	1	2
FBN2	0	0	1	0	0	0	0	0	1	2
FOSL2	0	0	1	0	0	0	0	0	1	2
TRABD2B	0	0	1	0	0	0	1	0	0	2
BIRC3	0	0	1	0	0	0	0	0	1	2
HTR2A	0	0	1	0	0	0	0	0	1	2
SPSB1	0	0	1	0	0	0	0	0	1	2
MMP2	0	0	1	0	0	1	0	0	0	2
CCND2	0	0	1	0	0	0	1	0	0	2
SAT1	0	0	1	0	0	0	1	0	0	2
BNIP3	0	0	1	0	0	0	0	0	1	2
NUPR1	0	0	1	0	0	0	0	1	0	2
ID1	0	0	1	0	0	0	0	0	1	2
HIST2H2BE	0	0	1	0	0	0	1	0	0	2
HSD17B2	0	0	1	0	0	0	0	0	1	2
SERPINE2	0	0	0	1	0	0	1	0	0	2
MSX2	0	0	0	1	0	0	0	0	1	2
NTRK1	0	0	0	1	0	0	0	0	1	2
SLAIN1	0	0	0	1	0	0	0	0	1	2
TNFAIP6	0	0	0	0	1	0	0	0	1	2
COL1A1	0	0	0	0	0	1	1	0	0	2
TNFAIP3	0	0	0	0	0	0	1	0	1	2
C1QTNF3	0	0	0	0	0	0	1	1	0	2
PHLDA1	0	0	0	0	0	0	1	0	1	2
NCOA7	0	0	0	0	0	0	1	0	1	2
DMGDH	0	0	0	0	0	0	1	1	0	2
PPM1K	0	0	0	0	0	0	1	0	1	2
PLBD1	0	0	0	0	0	0	1	0	1	2
RIDA	0	0	0	0	0	0	1	0	1	2
MGST1	0	0	0	0	0	0	1	0	1	2
ADRA1B	1	0	0	0	0	0	0	0	0	1
GPIHBP1	1	0	0	0	0	0	0	0	0	1
SPINK1	0	1	0	0	0	0	0	0	0	1
COL9A1	0	1	0	0	0	0	0	0	0	1
EGFEM1P	0	1	0	0	0	0	0	0	0	1
GAP43	0	1	0	0	0	0	0	0	0	1
PODXL2	0	1	0	0	0	0	0	0	0	1
PELI1	0	1	0	0	0	0	0	0	0	1
TAGLN	0	1	0	0	0	0	0	0	0	1
SLC12A6	0	1	0	0	0	0	0	0	0	1
CLEC1B	0	1	0	0	0	0	0	0	0	1
HMGCS2	0	1	0	0	0	0	0	0	0	1
LUZP2	0	0	1	0	0	0	0	0	0	1
ALPK2	0	0	1	0	0	0	0	0	0	1
COL10A1	0	0	1	0	0	0	0	0	0	1
IL13RA2	0	0	1	0	0	0	0	0	0	1
MYO3B	0	0	1	0	0	0	0	0	0	1
CX3CL1	0	0	1	0	0	0	0	0	0	1
NLRP3	0	0	1	0	0	0	0	0	0	1
THBS2	0	0	1	0	0	0	0	0	0	1
CNKSR3	0	0	1	0	0	0	0	0	0	1
TWIST1	0	0	1	0	0	0	0	0	0	1
IL2RA	0	0	1	0	0	0	0	0	0	1
ADGRB2	0	0	1	0	0	0	0	0	0	1
PAK3	0	0	1	0	0	0	0	0	0	1
MDK	0	0	1	0	0	0	0	0	0	1
NRXN2	0	0	1	0	0	0	0	0	0	1
BMP8A	0	0	1	0	0	0	0	0	0	1
RASL10A	0	0	1	0	0	0	0	0	0	1
CD72	0	0	1	0	0	0	0	0	0	1
LTBP2	0	0	1	0	0	0	0	0	0	1
FAM110C	0	0	1	0	0	0	0	0	0	1
COL4A2	0	0	1	0	0	0	0	0	0	1
COL12A1	0	0	1	0	0	0	0	0	0	1
RASGRP1	0	0	1	0	0	0	0	0	0	1
SOCS1	0	0	1	0	0	0	0	0	0	1
KRT8	0	0	1	0	0	0	0	0	0	1
MAT2A	0	0	1	0	0	0	0	0	0	1
MCL1	0	0	1	0	0	0	0	0	0	1
CENPE	0	0	1	0	0	0	0	0	0	1
ACTN1	0	0	1	0	0	0	0	0	0	1
COL6A1	0	0	1	0	0	0	0	0	0	1
NOC3L	0	0	1	0	0	0	0	0	0	1
KCNK1	0	0	1	0	0	0	0	0	0	1
PRDM16	0	0	1	0	0	0	0	0	0	1
PPP2R5A	0	0	1	0	0	0	0	0	0	1
ZNF503	0	0	1	0	0	0	0	0	0	1
ARL11	0	0	1	0	0	0	0	0	0	1
FAM167A	0	0	1	0	0	0	0	0	0	1
GFRA2	0	0	1	0	0	0	0	0	0	1
ELF5	0	0	1	0	0	0	0	0	0	1
DNASE1L3	0	0	1	0	0	0	0	0	0	1
OTC	0	0	1	0	0	0	0	0	0	1
APOD	0	0	1	0	0	0	0	0	0	1
TNFRSF9	0	0	0	1	0	0	0	0	0	1
RGS4	0	0	0	1	0	0	0	0	0	1
ANTXR1	0	0	0	1	0	0	0	0	0	1
RNASE3	0	0	0	1	0	0	0	0	0	1
SHD	0	0	0	0	0	0	1	0	0	1
NRK	0	0	0	0	0	0	1	0	0	1
SHISAL1	0	0	0	0	0	0	1	0	0	1
KIF1A	0	0	0	0	0	0	1	0	0	1
CBARP	0	0	0	0	0	0	1	0	0	1
DOK5	0	0	0	0	0	0	1	0	0	1
SOX8	0	0	0	0	0	0	1	0	0	1
MFAP2	0	0	0	0	0	0	1	0	0	1
IGDCC4	0	0	0	0	0	0	1	0	0	1
CFAP69	0	0	0	0	0	0	1	0	0	1
RBKS	0	0	0	0	0	0	1	0	0	1
UCHL1	0	0	0	0	0	0	1	0	0	1
TSPAN11	0	0	0	0	0	0	1	0	0	1
SCRG1	0	0	0	0	0	0	1	0	0	1
CCDC184	0	0	0	0	0	0	1	0	0	1
EDA2R	0	0	0	0	0	0	1	0	0	1
NCS1	0	0	0	0	0	0	1	0	0	1
SLC39A14	0	0	0	0	0	0	1	0	0	1
KDM6B	0	0	0	0	0	0	1	0	0	1
ANKRD37	0	0	0	0	0	0	1	0	0	1
SMO	0	0	0	0	0	0	1	0	0	1
CREM	0	0	0	0	0	0	1	0	0	1
LEF1	0	0	0	0	0	0	1	0	0	1
DLGAP1-AS1	0	0	0	0	0	0	1	0	0	1
SYNJ2	0	0	0	0	0	0	1	0	0	1
GLI2	0	0	0	0	0	0	1	0	0	1
PLK3	0	0	0	0	0	0	1	0	0	1
PDLIM7	0	0	0	0	0	0	1	0	0	1
DUSP4	0	0	0	0	0	0	1	0	0	1
FBLIM1	0	0	0	0	0	0	1	0	0	1
LONRF1	0	0	0	0	0	0	1	0	0	1
HTRA1	0	0	0	0	0	0	1	0	0	1
ITPKC	0	0	0	0	0	0	1	0	0	1
C1QTNF6	0	0	0	0	0	0	1	0	0	1
SRGAP1	0	0	0	0	0	0	1	0	0	1
CHST3	0	0	0	0	0	0	1	0	0	1
MRC2	0	0	0	0	0	0	1	0	0	1
PAGR1	0	0	0	0	0	0	1	0	0	1
SLC20A1	0	0	0	0	0	0	1	0	0	1
CSNK1D	0	0	0	0	0	0	1	0	0	1
PFKP	0	0	0	0	0	0	1	0	0	1
RAB23	0	0	0	0	0	0	1	0	0	1
FAM57A	0	0	0	0	0	0	1	0	0	1
EFEMP2	0	0	0	0	0	0	1	0	0	1
STK35	0	0	0	0	0	0	1	0	0	1
HTATIP2	0	0	0	0	0	0	1	0	0	1
DERA	0	0	0	0	0	0	1	0	0	1
CPT2	0	0	0	0	0	0	1	0	0	1
HIRIP3	0	0	0	0	0	0	1	0	0	1
ZNF429	0	0	0	0	0	0	1	0	0	1
DAPK1	0	0	0	0	0	0	1	0	0	1
GSTA4	0	0	0	0	0	0	1	0	0	1
SC5D	0	0	0	0	0	0	1	0	0	1
EPDR1	0	0	0	0	0	0	1	0	0	1
C7orf31	0	0	0	0	0	0	1	0	0	1
NAGS	0	0	0	0	0	0	1	0	0	1
KDR	0	0	0	0	0	0	1	0	0	1
LDHD	0	0	0	0	0	0	1	0	0	1
PXMP4	0	0	0	0	0	0	1	0	0	1
ZNF826P	0	0	0	0	0	0	1	0	0	1
HSD17B11	0	0	0	0	0	0	1	0	0	1
CEBPA-DT	0	0	0	0	0	0	1	0	0	1
CRTAC1	0	0	0	0	0	0	1	0	0	1
HOGA1	0	0	0	0	0	0	1	0	0	1
CD36	0	0	0	0	0	0	1	0	0	1
SLC30A3	0	0	0	0	0	0	1	0	0	1
SERTM1	0	0	0	0	0	0	1	0	0	1
SCN4B	0	0	0	0	0	0	0	1	0	1
CD52	0	0	0	0	0	0	0	1	0	1
C1QB	0	0	0	0	0	0	0	1	0	1
XIRP1	0	0	0	0	0	0	0	0	1	1
CFHR1	0	0	0	0	0	0	0	0	1	1
CXCL11	0	0	0	0	0	0	0	0	1	1
SCG2	0	0	0	0	0	0	0	0	1	1
HABP2	0	0	0	0	0	0	0	0	1	1
CFHR3	0	0	0	0	0	0	0	0	1	1
GABRA2	0	0	0	0	0	0	0	0	1	1
CAPN6	0	0	0	0	0	0	0	0	1	1
LIF	0	0	0	0	0	0	0	0	1	1
FAM43B	0	0	0	0	0	0	0	0	1	1
MEDAG	0	0	0	0	0	0	0	0	1	1
ASPN	0	0	0	0	0	0	0	0	1	1
RGS1	0	0	0	0	0	0	0	0	1	1
TFPI2	0	0	0	0	0	0	0	0	1	1
KCNE4	0	0	0	0	0	0	0	0	1	1
SFRP4	0	0	0	0	0	0	0	0	1	1
HECW1	0	0	0	0	0	0	0	0	1	1
FOSL1	0	0	0	0	0	0	0	0	1	1
COL1A2	0	0	0	0	0	0	0	0	1	1
MXRA5	0	0	0	0	0	0	0	0	1	1
CACNA1G	0	0	0	0	0	0	0	0	1	1
COL15A1	0	0	0	0	0	0	0	0	1	1
ADD2	0	0	0	0	0	0	0	0	1	1
PHLDA2	0	0	0	0	0	0	0	0	1	1
DPT	0	0	0	0	0	0	0	0	1	1
RAB9B	0	0	0	0	0	0	0	0	1	1
LRRN1	0	0	0	0	0	0	0	0	1	1
OLFML2B	0	0	0	0	0	0	0	0	1	1
FILIP1L	0	0	0	0	0	0	0	0	1	1
KIF7	0	0	0	0	0	0	0	0	1	1
LUM	0	0	0	0	0	0	0	0	1	1
CFH	0	0	0	0	0	0	0	0	1	1
RYR2	0	0	0	0	0	0	0	0	1	1
MTHFD1L	0	0	0	0	0	0	0	0	1	1
MICAL2	0	0	0	0	0	0	0	0	1	1
SFN	0	0	0	0	0	0	0	0	1	1
RND3	0	0	0	0	0	0	0	0	1	1
PPP1R10	0	0	0	0	0	0	0	0	1	1
SFPQ	0	0	0	0	0	0	0	0	1	1
ADGRA3	0	0	0	0	0	0	0	0	1	1
PTGER2	0	0	0	0	0	0	0	0	1	1
TGIF1	0	0	0	0	0	0	0	0	1	1
MPC1	0	0	0	0	0	0	0	0	1	1
RNF135	0	0	0	0	0	0	0	0	1	1
PCK2	0	0	0	0	0	0	0	0	1	1
ORAI1	0	0	0	0	0	0	0	0	1	1
ALDOC	0	0	0	0	0	0	0	0	1	1
EPB41L5	0	0	0	0	0	0	0	0	1	1
CDKL2	0	0	0	0	0	0	0	0	1	1
NCMAP	0	0	0	0	0	0	0	0	1	1
ANGPT4	0	0	0	0	0	0	0	0	1	1
MTARC1	0	0	0	0	0	0	0	0	1	1
S100A14	0	0	0	0	0	0	0	0	1	1
CCL28	0	0	0	0	0	0	0	0	1	1
GDPD1	0	0	0	0	0	0	0	0	1	1
PEG10	0	0	0	0	0	0	0	0	1	1
KCNE3	0	0	0	0	0	0	0	0	1	1
SHISA2	0	0	0	0	0	0	0	0	1	1
MME	0	0	0	0	0	0	0	0	1	1
SSTR1	0	0	0	0	0	0	0	0	1	1
CBS	0	0	0	0	0	0	0	0	1	1
VSIG4	0	0	0	0	0	0	0	0	1	1
ZBED2	0	0	0	0	0	0	0	0	1	1
HSD17B6	0	0	0	0	0	0	0	0	1	1
CCK	0	0	0	0	0	0	0	0	1	1
